# Supplementary material for: Efficient and safe therapeutic use of paired Cas9-nickases for primary hyperoxaluria type 1
Source: EMBO Mol Med. 2024 Jan 5;16(1):8. doi: 10.1038/s44321-023-00008-8 (PMC10897483; doi:10.1038/s44321-023-00008-8)
Supplement: Supplementary file 3 — Dataset EV1 [file 44321_2023_8_MOESM3_ESM.xlsx]

## Sheet: Data Set EV1 
gRNA	CAST-Seq category	chromosome	start	end	total reads	total hits	Closest element	annotation	Putative target sequence	Genes.within.100kb
Hao1-g1	ON	chr2	134536167	134552699	1212427	3210	Hao1	Promoter (1-2kb)	TCCGTGGATAGAGCTTCCATCTGGAAT	Hao1 (134497361:134554368); Tmx4 (134594185:134644145)
(2 replicates)	NBS	chr8	123426125	123434365	37840	98	Galnt2	Intron	-	Gas8 (123518834:123536650); Afg3l1 (123477903:123503916); Mc1r (123407107:123410744); Tubb3 (123411424:123422015); Spire2 (123332713:123369515); Def8 (123423527:123463270); Tcf25 (123373753:123403835); Dbndd1 (123504718:123515463)
	NBS	chr2	98664816	98667518	1105	62	Lrrc4c	Exon	-
	NBS	chr2	98662048	98663123	121	12	Lrrc4c	Exon	-
	NBS	chr2	134554429	134558232	3096	11	Hao1	Promoter (<=1kb)	-	Hao1 (134497361:134554368); Tmx4 (134594185:134644145)
gRNA	CAST-Seq category	chromosome	start	end	total reads	total hits	Closest element	annotation	Putative target sequence	Genes.within.100kb
Hao1-g2	ON	chr2	134535578	134555709	2046897	4039	Hao1	Promoter (<=1kb)	GTCAACTTCTGTTTTAGGACAGAGAGT	Hao1 (134497361:134554368); Tmx4 (134594185:134644145)
(4 replicates)	OMT	chr8	123425556	123434453	609842	460	Galnt2	Intron	TTCAACTTCT--TTAAGGTCATCGTGC	Gas8 (123518834:123536650); Afg3l1 (123477903:123503916); Mc1r (123407107:123410744); Tubb3 (123411424:123422015); Spire2 (123332713:123369515); Def8 (123423527:123463270); Tcf25 (123373753:123403835); Dbndd1 (123504718:123515463)
	NBS	chr2	98662052	98667558	16602	159	Lrrc4c	Exon	-
	NBS	chr16	98107259	98107967	351	53	A630089N07Rik	Distal Intergenic	-	B230307C23Rik (97997315:98031801)
	NBS	chr8	71432839	71433421	55	32	Ankle1	Distal Intergenic	-	Nr2f6 (71374123:71381960); Myo9b (71272714:71360713); Ushbp1 (71384272:71395802); Ankle1 (71406010:71409904); Ano8 (71476019:71485963); Ccdc194 (71520120:71525711); Abhd8 (71456705:71463655); Dda1 (71469199:71476098); Use1 (71366848:71369732); Babam1 (71396861:71404619); Gtpbp3 (71488103:71499583); Ocel1 (71371298:71379361); Plvap (71497765:71511752); Mrpl34 (71464959:71465747)
	NBS	chr2	134557458	134559708	26233	30	Hao1	Distal Intergenic	-	Hao1 (134497361:134554368); Tmx4 (134594185:134644145)
	NBS	chr14	19415511	19419951	771	26	Gm5458	Exon	-	Gm3629 (19496370:19504895)
	NBS	chr17	57099929	57100448	33	26	Gm11110	Intron	-	Gm11110 (57091370:57105942); Slc25a41 (57032773:57041654); Khsrp (57021051:57031522); Cd70 (57145997:57149777); Tnfsf9 (57105325:57107757); Tubb4a (57080066:57087782); Crb3 (57059105:57065918); Tnfsf14 (57189492:57194177); Slc25a23 (57043711:57059863); Dennd1c (57065905:57078514); Gtf2f1 (57003405:57011288)
	NBS	chr15	21656232	21656799	356	22	Cdh12	Distal Intergenic	-	Cdh12 (20449265:21589533)
	NBS	chr4	60081531	60082113	35	21	Mup7	Distal Intergenic	-	Mup7 (60066469:60070475); Mup2 (60135932:60154289); Mup6 (59964294:60007274)
	NBS	chr13	110602801	110603386	34	20	Plk2	Distal Intergenic	-
	NBS	chr2	92093456	92094023	28	16	Phf21a	Promoter (<=1kb)	-	Mir1955 (92191977:92192074); Phf21a (92093117:92364666); Creb3l1 (91982328:92024502)
	NBS	chr4	156034969	156035552	42	15	Ttll10	Exon	-	Rnf223 (156130513:156133420); Gm13648 (156052715:156059802); B3galt6 (155989466:155992649); Ube2j2 (155943831:155959604); Sdf4 (155992872:156013610); Tnfrsf18 (156026164:156028895); Tnfrsf4 (156013843:156016612); 9430015G10Rik (156109982:156127265); Ttll10 (156034840:156059414); Mir200a (156054896:156054985); Mir200b (156055681:156055750); C1qtnf12 (155962318:155966629); Mir429 (156053905:1560539…
	NBS	chr17	39843078	39848007	24790	14	Rn45s	Promoter (<=1kb)	-
	NBS	chrX	141276307	141276876	45	13	Col4a6	Intron	-	Col4a6 (141165403:141474076)
	NBS	chr13	13860464	13861198	25	13	Gng4	Distal Intergenic	-	Gng4 (13784059:13827896); Lyst (13590397:13778803); B3galnt2 (13954469:13999103)
	NBS	chr7	34957917	34958479	88	12	Pepd	Intron	-	Cebpg (35046422:35056573); Pepd (34912379:35044708)
	NBS	chr17	93498419	93498929	7466	11	Adcyap1	Distal Intergenic	-
	NBS	chr14	112156264	112156939	18557	10	Slitrk5	Distal Intergenic	-
	NBS	chr1	178917486	178917994	13572	10	Kif26b	Exon	-	Kif26b (178529125:178939200); Smyd3 (178951960:179518041)
	NBS	chr9	35305013	35305830	215	10	4933422A05Rik	Intron	-	Fam118b (35216965:35267805); Foxred1 (35204206:35211055); Srpr (35200175:35247973); 4933422A05Rik (35281105:35285423); Rpusd4 (35267865:35277731)
	NBS	chr18	11270453	11270956	8332	7	Gata6os	Distal Intergenic	-
	NBS	chr9	115542445	115542945	5508	7	Mir467h	Distal Intergenic	-
	NBS	chr4	147221792	147222491	2461	7	4933438K21Rik	Distal Intergenic	-	Zfp991 (147132038:147180579)
	NBS	chr16	29728098	29728610	60	6	Opa1	Distal Intergenic	-	Opa1 (29579334:29654884)
	NBS	chr6	27079749	27080250	10700	5	Mir592	Distal Intergenic	-
	NBS	chr2	135333893	135334399	8730	3	Plcb1	Intron	-	Plcb1 (134786067:135475258); 9630028H03Rik (135325447:135583584)
	NBS	chr1	130752117	130752620	8725	3	Gm28856	Distal Intergenic	-	Gm15848 (130809977:130824084); C4bp (130634773:130661632); Pfkfb2 (130689182:130729253); Pigr (130826684:130852249); AA986860 (130731976:130744622); Yod1 (130717327:130724358); Gm28856 (130766384:130784433); Fcamr (130800902:130814740)
	NBS	chr13	44503741	44504242	5211	3	1700029N11Rik	Intron	-	1700029N11Rik (44439712:44469030)
	NBS	chr6	63621987	63622487	4589	3	Grid2	Intron	-	Grid2 (63255876:64704323)
gRNA	CAST-Seq category	chromosome	start	end	total reads	total hits	Closest element	annotation	Putative target sequence gRNA1/gRNA2	Genes.within.100kb
Hao1-g1+2	ON	chr2	134540279	134555169	2823758	4843	Hao1	Promoter (<=1kb)	TCCGTGGATAGAGCTTCCATCTGGAAT/GTCAACTTCTGTTTTAGGACAGAGAGT	Hao1 (134497361:134554368); Tmx4 (134594185:134644145)
(4 replicates)	NBS	chr8	123425563	123434366	188409	231	Galnt2	Intron	-	Gas8 (123518834:123536650); Afg3l1 (123477903:123503916); Mc1r (123407107:123410744); Tubb3 (123411424:123422015); Spire2 (123332713:123369515); Def8 (123423527:123463270); Tcf25 (123373753:123403835); Dbndd1 (123504718:123515463)
	NBS	chr2	98662052	98667547	2712	116	Lrrc4c	Exon	-
	NBS	chr16	98107259	98107971	295	56	A630089N07Rik	Distal Intergenic	-	B230307C23Rik (97997315:98031801)
	NBS	chr2	134557335	134558255	13126	27	Hao1	Promoter (2-3kb)	-	Hao1 (134497361:134554368); Tmx4 (134594185:134644145)
	NBS	chr15	21656232	21656769	233	27	Cdh12	Distal Intergenic	-	Cdh12 (20449265:21589533)
	NBS	chr2	134535578	134538550	8127	11	Hao1	Intron	-	Hao1 (134497361:134554368); Tmx4 (134594185:134644145)
	NBS	chr17	39843078	39848007	13811	10	Rn45s	Promoter (<=1kb)	-
	NBS	chr6	70218081	70218616	9689	7	Rpia	Distal Intergenic	-
	NBS	chr6	93408701	93409246	5549	5	Adamts9	Distal Intergenic	-
	NBS	chr7	34957972	34958480	115	5	Pepd	Intron	-	Cebpg (35046422:35056573); Pepd (34912379:35044708)

## Sheet: Data Set EV1 legend
Data Set EV1. CAST-Seq sites related to Fig. 5D: CAST-Seq category; chromosomal locations (Chr., Start, End); total number of reads and hits; closest transcribed element; distance to the closest transcriptional start site (annotation); putative target sequence; transcripts within a window of 100 kb.
