# Supplementary material for: Efficient and safe therapeutic use of paired Cas9-nickases for primary hyperoxaluria type 1
Source: EMBO Mol Med. 2024 Jan 5;16(1):8. doi: 10.1038/s44321-023-00008-8 (PMC10897483; doi:10.1038/s44321-023-00008-8)
Supplement: Supplementary file 4 — Source Data Fig. 1 [file 44321_2023_8_MOESM4_ESM.zip]

Archive with 9 entries (5 files):
- Figure1/
- Figure1/1C/
- Figure1/1C/Figure 1C.tif
- Figure1/1D/
- Figure1/1D/Figure 1D D10Ag1+g2.tif
- Figure1/1D/Figure 1D D10Ag1.tif
- Figure1/1D/Figure 1D Saline.tif
- Figure1/1E/
- Figure1/1E/Figure 1E.xlsx
