# Supplementary material for: Efficient and safe therapeutic use of paired Cas9-nickases for primary hyperoxaluria type 1
Source: EMBO Mol Med. 2024 Jan 5;16(1):8. doi: 10.1038/s44321-023-00008-8 (PMC10897483; doi:10.1038/s44321-023-00008-8)
Supplement: Supplementary file 4 — Source Data Fig. 1 [file 44321_2023_8_MOESM4_ESM.zip › Figure1/1E/Figure 1E.xlsx]

## Sheet: Figure 1E
Saline	TBG- D10Ag1	TBG- D10Ag2	TBG- D10Ag1+g2
0.209911	2.46285	0.289922	63.25
0.175352	2.77847	0.23442	57.36
0.180231			64.74
0.184678			61.76
			69.82
