# Supplementary material for: Efficient and safe therapeutic use of paired Cas9-nickases for primary hyperoxaluria type 1
Source: EMBO Mol Med. 2024 Jan 5;16(1):8. doi: 10.1038/s44321-023-00008-8 (PMC10897483; doi:10.1038/s44321-023-00008-8)
Supplement: Supplementary file 5 — Source Data Fig. 3 [file 44321_2023_8_MOESM5_ESM.zip]

Archive with 19 entries (12 files):
- Figure3/
- Figure3/3B/
- Figure3/3B/Figure 3B D10Ag2.tif
- Figure3/3B/Figure 3B HD D10Ag1+g2.tif
- Figure3/3B/Figure 3B HD D10Ag1g2.tif
- Figure3/3B/Figure 3B LD D10Ag1+g2.tif
- Figure3/3B/Figure 3B LD D10Ag1g2.tif
- Figure3/3B/Figure 3B MD D10Ag1g2.tif
- Figure3/3C/
- Figure3/3C/Figure 3C.tif
- Figure3/3D/
- Figure3/3D/AAT.results.vector_SD3D.csv
- Figure3/3D/Figure 3D.xlsx
- Figure3/3E/
- Figure3/3E/Figure 3E.xlsx
- Figure3/3G/
- Figure3/3G/Figure 3G.xlsx
- Figure3/3H/
- Figure3/3H/Figure 3H.xlsx
