# Supplementary material for: Efficient and safe therapeutic use of paired Cas9-nickases for primary hyperoxaluria type 1
Source: EMBO Mol Med. 2024 Jan 5;16(1):8. doi: 10.1038/s44321-023-00008-8 (PMC10897483; doi:10.1038/s44321-023-00008-8)
Supplement: Supplementary file 5 — Source Data Fig. 3 [file 44321_2023_8_MOESM5_ESM.zip › Figure3/3D/AAT.results.vector_SD3D.csv]

AAT-D10Ag1-1	AAT-D10Ag1-2	AAT-D10Ag2-1	AAT-D10Ag2-2	AAT-D10Ag1+g2-LD-1	AAT-D10Ag1+g2-LD-2	AAT-D10Ag1+g2-LD-3	AAT-D10Ag1+g2-HD-1	AAT-D10Ag1+g2-HD-2	AAT-D10Ag1+g2-HD-3	AAT-D10Ag1g2-LD-1	AAT-D10Ag1g2-LD-2	AAT-D10Ag1g2-LD-3	AAT-D10Ag1g2-LD-4	AAT-D10Ag1g2-MD-1	AAT-D10Ag1g2-MD-2	AAT-D10Ag1g2-MD-3	AAT-D10Ag1g2-HD-1	AAT-D10Ag1g2-HD-2	AAT-D10Ag1g2-HD-3
no variant	112454	111254	115554	128676	68642	60679	75354	45960	34841	71684	57126	42705	58540	37136	49043	38392	66671	53697	74417	50743
SNV:-8G	4539	4716	4878	5552	2825	2387	3286	1926	1415	3120	2417	1917	2697	1637	2006	1627	2926	2232	3384	2143
SNV:-6A	4850	4492	4402	5094	2862	2533	2881	2271	1439	2908	2167	1856	2316	1498	2088	1650	2759	2037	3014	1987
SNV:2T	2967	2784	2846	3125	1823	1638	1871	1387	883	1782	1458	1109	1494	874	1326	1033	1685	1362	1881	1324
SNV:-2T	2864	2822	2772	3076	1813	1546	1794	1220	918	1808	1329	1147	1438	895	1310	965	1652	1301	1869	1286
SNV:1T	2752	2596	2729	2868	1590	1435	1889	1283	793	1698	1333	1022	1342	849	1168	998	1562	1279	1699	1238
SNV:-3T	2500	2378	2502	2690	1607	1308	1692	1146	730	1647	1248	1000	1294	835	1104	807	1459	1142	1649	1131
SNV:3T	2540	2578	2427	2563	1473	1303	1724	1073	775	1638	1175	928	1140	784	1092	837	1486	1168	1526	1177
SNV:5T	2287	1982	2186	2497	1286	1173	1465	984	673	1404	1135	839	1160	733	1057	792	1182	1091	1474	1013
SNV:-2C	1273	1234	1415	1527	748	687	1056	545	356	788	713	484	725	437	584	423	810	725	855	731
SNV:5T,-6A	989	911	1007	1104	641	524	614	393	292	648	500	366	483	329	430	370	572	485	643	459
SNV:4C	853	856	764	949	551	436	501	408	283	550	403	335	444	282	362	305	634	410	570	378
SNV:-1G	839	790	885	871	444	445	573	335	242	540	439	350	435	261	351	272	518	391	538	410
SNV:1T,-6A	803	726	734	811	456	403	512	311	232	497	360	291	354	242	339	314	442	339	494	328
SNV:3T,-2T	646	627	664	687	424	358	427	279	225	471	325	273	302	207	322	252	385	329	397	260
SNV:6A	646	542	577	616	303	324	372	259	173	408	281	219	287	187	254	218	350	266	399	256
SNV:2T,-3T	590	547	567	660	326	301	376	232	166	363	296	230	299	198	299	209	356	253	364	243
SNV:5T,1T	513	461	515	539	291	267	343	246	170	283	300	199	249	202	209	166	260	257	373	233
SNV:5T,1T,-6A	490	468	457	528	287	236	299	223	150	308	246	186	237	148	206	162	275	226	346	223
SNV:-5G	461	445	449	481	275	239	305	183	159	319	199	189	241	165	226	162	268	212	298	211
SNV:-5A	306	311	268	320	193	141	171	275	76	195	138	99	139	87	118	101	158	121	162	120
SNV:3T,2T	293	279	279	332	159	176	200	101	79	203	145	95	137	98	128	97	176	138	177	134
SNV:-2T,-6A	302	281	264	328	181	142	163	109	78	190	126	108	134	88	113	96	158	137	175	111
SNV:-8A	277	239	260	313	163	115	171	118	91	164	134	120	153	95	131	100	155	138	180	101
SNV:-2C,-3T	224	211	251	302	165	147	209	134	78	169	124	113	126	87	119	89	174	125	201	134
SNV:5T,4C	256	262	293	322	164	108	166	107	103	158	139	105	150	73	102	68	161	126	186	126
SNV:3C	260	228	251	292	131	144	152	96	92	150	128	100	129	79	122	93	165	113	201	128
SNV:2T,-2T	265	235	245	309	144	147	178	112	85	147	119	85	119	100	112	74	149	110	154	97
SNV:-4T	241	245	225	231	126	149	161	118	82	190	133	112	137	84	113	76	148	126	156	117
SNV:3T,-6A	254	229	237	249	152	162	147	115	79	143	112	88	113	78	98	68	154	107	144	93
SNV:4T	263	246	224	218	132	114	150	97	64	134	131	102	93	73	97	94	139	131	129	110
SNV:-7G	227	221	199	233	104	124	140	89	67	141	104	90	101	60	95	69	142	92	130	107
SNV:4C,-8G	166	205	191	228	128	97	128	83	65	117	90	75	105	71	85	68	132	90	153	86
SNV:-1A	157	180	172	250	124	85	125	85	77	117	106	98	109	74	102	61	90	79	135	99
SNV:-3T,-8G	175	174	154	185	92	82	109	74	61	116	64	68	95	62	85	60	101	93	121	76
SNV:-2T,-3T	163	155	178	172	108	86	73	79	68	101	76	85	86	52	80	50	95	71	97	66
SNV:5T,-8G	169	157	152	194	92	81	104	61	46	101	83	59	64	48	79	61	88	84	90	73
SNV:-6A,-8G	168	160	144	178	95	89	82	65	54	105	82	56	83	54	61	63	95	82	100	59
SNV:4C,-6A	164	167	124	181	106	89	67	66	49	100	63	68	74	52	72	52	101	62	104	57
SNV:1T,-1G	136	161	147	174	84	75	105	57	53	82	70	47	72	48	57	50	101	73	86	75
SNV:5T,4C,-6A	141	157	142	179	85	89	103	63	46	91	52	57	75	56	84	52	79	55	88	57
SNV:3C,2T	156	125	163	150	94	70	84	61	41	79	74	45	79	42	82	40	83	76	113	67
SNV:-2C,-8G	129	162	134	160	71	76	100	46	49	93	70	41	96	39	65	56	76	71	82	78
SNV:-2T,-4T	132	150	140	140	83	64	78	41	34	103	64	65	59	42	69	60	91	68	87	78
SNV:-3T,-6A	147	132	130	169	73	81	88	60	41	76	81	43	89	44	67	43	64	69	83	54
SNV:-1G,-8G	149	136	137	150	82	63	119	53	37	83	57	49	69	40	61	42	90	64	85	65
SNV:-3T,-5A	121	128	127	134	68	77	73	54	32	78	79	44	70	53	57	36	63	65	104	60
SNV:3T,-3T	124	106	99	110	74	65	83	49	34	64	52	51	53	44	58	49	71	40	71	51
SNV:3T,1T	110	116	83	94	52	56	66	41	24	88	50	50	61	26	41	50	59	41	64	38
SNV:1T,-2T	85	96	113	89	59	44	81	53	26	74	52	39	46	31	57	27	73	57	67	38
SNV:3T,2T,-2T	92	92	105	105	59	50	50	50	30	64	56	41	57	38	40	30	67	43	65	45
SNV:5T,-2T	104	95	76	112	43	54	61	35	30	59	47	40	58	37	51	31	53	40	79	55
SNV:2T,-6A	90	97	85	91	41	43	43	54	28	72	62	34	49	32	49	45	53	44	70	46
SNV:1T,-3T	102	94	92	103	68	43	42	45	24	58	44	33	39	33	51	32	62	44	72	42
SNV:6A,2T	95	74	91	106	63	43	55	41	29	62	55	37	42	28	49	24	48	30	49	39
SNV:5T,3T	85	82	90	104	61	53	48	44	32	59	47	39	39	33	37	29	43	32	58	39
SNV:6A,-2T	104	92	79	101	49	39	53	48	24	55	50	45	38	19	31	26	48	50	56	37
SNV:5T,-3T	91	80	82	92	48	49	48	42	31	51	51	26	57	23	49	29	45	41	61	37
SNV:2T,-3T,-5A	79	85	81	106	42	48	50	48	31	52	51	28	49	20	44	28	59	30	48	47
SNV:-5G,-6A	94	72	81	83	64	36	59	39	23	73	46	41	40	18	28	25	58	45	53	42
SNV:3T,-5G	90	63	82	71	52	46	65	40	25	40	38	31	52	18	36	37	59	34	49	30
SNV:2T,-5A	77	91	80	81	47	48	61	44	18	49	55	28	48	20	29	26	35	36	53	28
SNV:3T,-4T	72	84	62	75	52	50	59	49	25	61	39	27	44	19	45	19	50	39	35	36
SNV:3T,-8G	79	86	75	74	46	35	45	34	21	55	34	35	35	35	30	25	46	38	78	34
SNV:-1G,-6A	75	76	76	89	41	41	54	34	25	48	45	30	40	24	21	28	49	45	49	46
SNV:2T,-8G	97	83	82	91	45	34	55	34	18	49	27	31	34	30	40	26	39	36	54	24
SNV:3T,-2T,-4T	88	76	65	92	38	38	52	33	22	61	32	31	45	21	36	37	42	33	45	28
SNV:5T,-2T,-6A	97	70	76	82	45	48	45	28	12	45	32	31	39	27	46	27	36	39	47	24
SNV:2C	56	69	70	74	52	37	55	44	27	45	44	28	29	36	35	25	43	28	68	29
SNV:4C,-1G	71	77	72	88	50	40	46	28	16	52	29	24	34	31	26	29	37	35	44	31
SNV:3T,-2T,-6A	79	61	61	75	46	48	35	31	21	45	30	26	50	25	40	33	43	34	48	25
SNV:2T,-2C	71	59	82	57	41	29	45	30	20	41	30	25	36	23	41	26	39	31	33	30
SNV:5T,3T,-6A	68	63	60	79	35	36	55	22	17	35	31	27	26	22	23	33	31	37	45	35
SNV:-7A	61	68	64	53	47	28	29	29	23	38	33	35	24	22	41	28	42	29	39	31
SNV:1T,-8G	63	65	56	74	44	31	38	24	14	49	25	27	29	19	26	32	35	29	39	17
SNV:-6A,-7G	68	65	58	70	30	32	40	42	21	30	27	25	36	15	25	25	34	28	38	26
SNV:-4C	63	58	65	55	34	25	59	12	20	45	32	18	29	14	39	13	48	32	29	41
SNV:3T,2T,-3T	76	45	57	56	29	42	35	28	21	37	32	25	28	21	29	19	40	28	44	31
SNV:2T,-2T,-3T	60	61	65	59	43	36	29	32	18	43	16	27	23	14	36	24	47	29	38	22
SNV:6A,-3T	63	58	55	69	32	26	42	25	13	37	34	20	39	17	25	29	42	32	36	24
SNV:6G	57	64	59	64	40	31	36	18	18	42	33	18	29	17	28	16	44	28	36	25
SNV:1T,-5G	80	62	54	49	28	37	30	17	14	48	21	25	34	16	28	32	42	24	32	27
SNV:6A,-6A	78	45	51	60	28	49	36	20	18	38	26	22	30	26	31	15	39	31	28	16
SNV:3T,-2C	53	49	47	66	30	26	46	18	18	38	42	18	22	20	27	21	35	23	34	31
SNV:3C,-2C	49	36	59	67	22	24	41	21	25	26	23	24	43	23	21	18	31	23	29	29
SNV:5T,4C,-8G	58	47	51	72	33	28	34	24	17	35	19	21	25	23	17	19	29	15	37	20
SNV:-1A,-2T	43	54	43	43	33	23	31	23	11	39	26	15	21	19	20	19	30	19	34	20
SNV:-2T,-8G	52	52	46	49	31	32	18	20	16	47	16	10	26	14	20	17	21	19	37	20
SNV:4T,-2T	46	47	34	54	35	30	23	20	15	27	15	15	25	19	26	20	34	27	29	16
SNV:6A,1T	49	45	44	43	25	29	40	21	17	33	17	14	21	20	22	15	30	17	31	23
SNV:3T,1T,-6A	48	38	41	49	26	27	27	25	20	25	18	24	19	24	24	23	27	24	23	23
SNV:5T,4C,1T,-6A	37	44	39	55	32	25	40	24	17	27	17	12	23	20	17	14	19	24	36	29
SNV:5T,-1G	43	40	50	44	29	17	32	22	12	37	26	19	21	10	25	26	27	26	25	17
SNV:-5G,-8G	43	44	49	54	23	27	36	17	15	25	21	19	20	12	24	17	33	17	27	25
SNV:5T,2T	43	40	36	52	24	30	19	21	11	32	33	13	19	10	30	18	23	21	28	24
SNV:3C,-8G	56	41	50	46	22	19	34	9	9	24	23	17	19	10	15	23	30	21	34	22
SNV:1T,-2T,-6A	33	47	38	63	22	29	27	14	14	39	17	15	18	18	12	14	25	25	28	20
SNV:-2T,-5A	38	44	41	49	29	22	26	29	10	34	28	17	21	11	18	12	29	18	24	17
SNV:2T,-2C,-3T	38	39	45	36	26	23	32	20	15	33	23	20	30	10	18	11	17	23	25	22
SNV:1C	37	34	39	36	28	22	25	12	10	31	24	20	14	11	24	12	37	28	24	26
SNV:-8C	37	37	51	45	44	23	14	22	13	25	21	17	12	13	16	10	30	22	21	12
SNV:3T,-2T,-3T	30	35	35	43	32	18	16	13	18	26	23	15	20	12	19	10	26	20	30	25
SNV:5T,-5G	46	35	41	38	19	36	32	13	13	21	21	7	17	13	16	13	18	19	15	27
SNV:5T,4C,1T	38	39	43	43	17	27	31	23	7	26	20	9	17	7	20	12	24	22	18	10
SNV:1T,-1G,-6A	37	32	41	31	30	12	25	14	21	19	13	13	27	16	14	18	13	12	36	11
SNV:-3T,-5G	32	30	38	40	15	21	21	18	8	27	23	16	14	12	20	14	26	20	24	15
SNV:5T,-6A,-8G	29	37	29	41	27	23	15	15	16	29	19	16	12	11	14	14	22	12	24	16
SNV:5T,-3T,-6A	35	39	41	31	22	17	22	20	9	24	23	9	12	18	15	10	12	11	32	15
SNV:5T,1T,-2T,-6A	51	26	31	39	19	12	24	13	5	18	14	13	16	14	21	13	15	14	22	15
SNV:6A,3T	30	40	25	29	23	21	23	13	5	23	18	16	14	11	13	12	26	15	19	15
SNV:2T,-4T	27	30	36	28	14	19	19	11	12	22	8	14	18	7	15	10	33	23	24	11
SNV:4C,1T	33	35	21	31	22	26	23	21	8	16	14	9	20	6	15	14	19	13	18	15
SNV:-4G	18	40	32	34	28	17	21	10	8	23	8	4	19	14	16	5	14	23	29	6
SNV:1T,-5G,-6A	37	18	37	21	21	16	15	9	11	17	11	20	17	3	15	15	21	19	27	17
SNV:4C,-1G,-8G	31	26	27	38	15	23	18	8	13	26	19	13	16	6	17	8	20	5	21	16
SNV:5T,1T,-1G	27	25	39	39	12	16	25	12	6	20	12	16	16	11	11	10	19	17	16	15
SNV:3C,2T,-3T	36	21	37	37	29	5	21	14	4	19	20	7	15	5	18	7	19	12	27	8
SNV:5T,3T,1T,-6A	31	28	27	41	16	16	17	17	9	11	13	13	21	12	10	16	11	14	21	14
SNV:-2T,-5G	34	26	27	25	19	13	25	15	11	21	18	8	21	10	12	11	19	16	13	13
SNV:3T,-2T,-5G	27	34	42	31	15	9	20	19	10	18	11	10	15	11	12	12	11	18	20	11
SNV:5T,-5G,-6A	37	25	31	24	16	19	23	8	9	12	11	14	12	7	22	6	22	9	22	19
SNV:6A,-2C	24	19	33	41	15	13	30	19	6	18	18	8	18	4	9	9	12	13	16	10
SNV:1T,-3T,-6A	25	26	19	44	20	15	13	15	10	16	10	14	9	13	9	11	19	14	21	12
SNV:3T,1T,-2T	24	38	24	23	17	13	20	12	12	20	11	10	12	9	17	7	19	14	14	19
SNV:3T,-1G	23	18	32	33	16	16	22	11	12	22	17	16	11	10	15	9	14	10	11	15
SNV:3T,2C	31	21	31	22	14	16	16	9	6	15	14	18	20	7	11	14	22	16	16	10
SNV:6A,-5A	27	32	27	30	15	15	11	13	5	17	7	11	16	10	14	4	13	17	20	17
SNV:2T,-5G	31	26	27	30	12	13	20	8	16	13	14	7	15	9	11	10	20	10	13	9
SNV:2T,1T	25	25	23	27	17	15	16	21	14	13	12	13	13	5	9	12	18	7	16	11
SNV:1T,-8A	26	29	23	28	19	7	16	7	10	12	7	14	18	10	12	17	18	14	13	12
SNV:5T,1T,-3T	27	26	25	26	9	8	16	14	16	19	17	15	12	11	15	5	8	11	11	13
SNV:4T,-5G	18	22	29	24	17	12	16	14	6	17	13	12	7	10	20	13	17	12	16	9
SNV:6A,3T,-2T	24	25	30	27	18	17	21	13	3	14	10	12	15	10	10	6	13	8	14	14
SNV:-6A,-8A	33	17	27	26	12	13	12	18	3	19	5	8	14	10	16	7	14	20	13	14
SNV:6A,2T,-3T	27	29	22	23	19	13	15	13	11	22	10	13	8	5	14	2	13	12	12	11
SNV:-2G	27	21	24	32	12	17	22	10	6	15	17	6	11	8	10	8	11	12	9	11
SNV:4C,3T	27	23	16	19	15	13	18	13	9	19	7	10	13	5	10	9	12	18	17	15
SNV:-3C	17	24	25	20	21	14	12	14	14	17	8	9	11	9	10	9	15	11	15	8
SNV:-2C,-3T,-8G	24	19	23	27	12	15	17	7	8	20	14	7	17	7	13	7	9	16	9	9
SNV:-2T,-3T,-5A	25	22	22	34	14	10	12	3	5	14	8	8	13	8	13	15	10	16	15	10
SNV:5T,1T,-5G,-6A	28	15	29	27	11	12	9	11	7	22	5	5	13	7	10	7	16	14	13	14
SNV:-3T,-4C	18	25	28	25	11	11	20	6	4	10	12	4	12	4	9	10	10	11	21	15
SNV:5T,3T,1T	20	21	26	29	16	10	20	6	8	13	7	9	9	3	12	6	12	11	11	16
SNV:5T,3T,-2T	23	21	28	25	12	11	11	5	4	11	15	5	17	5	9	8	13	13	14	15
SNV:-2C,-3T,-5A	23	19	18	27	13	7	20	12	8	11	9	11	15	10	5	6	14	8	14	13
SNV:2T,-3T,-6A	25	21	14	23	16	9	17	11	6	12	7	8	15	7	13	10	12	11	16	9
SNV:2T,-2T,-4T	26	12	14	34	13	14	17	5	6	14	11	9	10	8	10	10	12	13	13	9
SNV:2T,-3T,-8G	17	22	18	31	9	8	18	3	7	13	17	7	13	9	12	6	19	10	11	7
SNV:-6G	17	18	24	18	16	6	21	8	11	13	6	10	7	4	8	11	14	17	13	9
SNV:3G	19	24	12	23	8	8	26	14	9	13	4	9	11	6	7	4	19	6	13	14
SNV:5T,1T,-2T	23	18	16	24	13	9	11	11	9	15	8	8	11	4	9	6	17	13	8	15
SNV:5T,-1G,-6A	23	16	18	21	13	8	15	8	7	13	12	10	9	10	7	6	13	9	18	9
SNV:5T,4C,-1G	19	16	17	14	14	10	23	10	3	9	13	12	9	7	9	6	12	14	12	14
SNV:-2C,-6A	25	19	22	21	8	12	15	13	3	10	13	8	5	8	11	7	16	8	9	7
SNV:4T,-6A	28	19	19	21	13	10	16	5	5	14	6	9	11	7	12	6	11	9	14	4
SNV:5T,1T,-5G	20	19	29	20	13	7	8	4	5	10	9	9	7	5	14	14	11	15	10	10
SNV:4T,-3T	23	22	26	15	15	14	13	6	4	15	9	2	9	6	9	8	6	11	11	13
SNV:5T,2T,-6A	36	15	15	17	9	10	8	5	6	10	7	10	9	6	12	9	16	7	18	10
SNV:3T,-2C,-3T	18	14	16	23	10	10	14	8	6	10	10	6	16	4	12	9	7	6	21	11
SNV:3T,2T,-2T,-3T	20	18	27	25	11	6	10	13	4	15	8	8	10	2	3	6	11	9	12	8
SNV:5T,1T,-1G,-6A	16	19	19	14	13	13	11	5	5	19	7	11	11	5	7	12	7	8	16	7
SNV:5T,1T,-3T,-6A	18	20	17	21	12	10	8	13	4	13	6	9	10	9	12	6	5	11	13	7
SNV:-5A,-6A	30	16	13	23	7	10	7	18	5	15	6	8	5	9	9	6	7	4	14	5
SNV:4C,-6A,-8G	16	22	14	13	13	14	16	11	4	8	4	8	8	9	6	6	17	11	8	7
SNV:4C,1T,-6A	17	12	12	22	16	12	16	8	6	10	5	6	9	13	6	7	12	9	11	5
SNV:-1C	19	15	16	17	8	9	15	6	4	13	8	12	7	7	11	4	8	9	10	15
SNV:4G	14	18	18	10	13	17	11	12	3	10	11	8	8	3	5	4	13	11	14	9
SNV:3T,-5A	18	14	15	25	13	11	15	6	2	13	7	5	3	5	3	5	16	10	14	9
SNV:4C,-2C	21	17	15	18	10	11	11	8	7	15	7	6	7	6	7	4	10	4	10	10
SNV:5T,1T,-8G	13	14	21	20	8	8	11	8	4	7	8	12	9	6	6	4	13	6	14	11
SNV:-4T,-6A	20	11	20	18	14	7	9	4	5	12	10	10	10	5	8	2	7	6	14	7
SNV:1T,-4T	19	14	14	13	6	5	11	7	4	11	4	9	9	4	5	9	16	18	13	4
SNV:3C,2T,-2C	27	17	16	12	5	6	11	5	9	13	6	6	6	1	13	6	6	7	11	10
SNV:5A	18	14	11	10	13	8	11	8	6	9	12	7	8	3	10	4	13	12	10	3
SNV:-2T,-7G	13	19	18	13	5	6	12	6	6	8	8	7	6	4	6	7	11	10	13	9
SNV:2A	22	15	16	15	1	7	0	10	11	7	8	7	13	3	8	3	21	7	10	3
SNV:5C	9	19	14	13	7	3	13	4	6	9	13	7	7	5	8	10	14	3	14	8
SNV:4C,-1G,-6A	14	15	13	12	7	11	13	8	4	13	14	6	7	4	6	4	11	5	12	6
SNV:5T,4C,-6A,-8G	21	14	17	18	10	9	8	3	6	12	4	7	11	8	5	3	5	6	9	6
SNV:1T,-5A	13	13	20	15	11	14	14	6	7	10	7	7	4	2	5	6	8	5	12	2
SNV:-1G,-5G	12	10	19	20	7	9	15	5	4	8	9	4	14	4	3	6	8	12	6	5
SNV:4C,-2T	10	19	14	14	5	7	10	6	4	10	3	6	9	7	8	9	11	6	10	11
SNV:-7C	13	10	10	14	11	9	8	8	8	9	10	5	10	3	17	6	9	5	9	3
SNV:4T,3T	14	11	14	12	5	4	8	5	2	11	4	7	11	4	13	8	13	8	10	13
SNV:3C,-3T	12	11	14	22	8	10	9	9	3	7	6	7	11	8	4	4	7	3	13	8
SNV:6A,2T,-2T	13	15	7	20	17	7	11	5	5	5	8	7	7	5	3	7	10	10	8	6
SNV:3T,2T,-4T	16	13	14	13	12	9	11	5	6	13	8	5	4	5	7	8	9	3	6	8
SNV:4T,1T	15	13	12	15	5	15	9	4	6	11	11	4	7	5	6	4	12	7	9	5
SNV:3T,2T,-2T,-4T	16	14	24	16	10	8	3	2	6	7	12	6	6	4	3	8	6	6	11	5
SNV:5T,3T,-2T,-6A	22	9	13	11	11	8	9	6	0	11	9	2	11	4	6	6	11	4	11	7
SNV:5T,-5A	15	7	9	16	6	10	8	12	4	3	11	9	4	6	12	6	9	11	7	3
SNV:3T,2T,-6A	18	10	14	15	10	7	11	6	3	7	2	3	3	5	9	7	5	11	16	4
SNV:2T,-2T,-3T,-5A	17	14	10	19	6	5	6	4	1	10	4	7	10	4	6	4	9	8	9	12
SNV:4T,-8G	7	17	13	17	8	4	9	5	4	6	8	6	11	4	10	6	5	8	7	7
SNV:5T,4T	14	16	9	12	11	10	6	9	5	12	5	3	4	4	14	4	6	6	7	4
SNV:-2C,-5A	15	14	20	16	8	8	16	3	1	11	1	3	7	4	4	5	14	3	3	4
SNV:6A,1T,-6A	17	16	14	9	4	6	14	3	2	10	7	6	3	4	11	4	8	4	10	6
SNV:3T,-8A	14	12	12	9	10	4	8	7	4	10	9	8	5	5	6	4	8	9	7	5
SNV:6A,-3T,-5A	12	7	15	9	12	5	4	9	4	10	5	5	4	3	8	5	12	9	13	4
SNV:4T,2T	18	12	10	15	7	9	7	3	4	8	8	3	8	5	5	9	6	7	7	4
SNV:6A,5T	20	14	11	11	5	6	13	6	3	4	10	4	7	7	5	5	7	4	6	5
SNV:-1G,-8A	18	10	9	15	5	6	8	8	5	11	6	4	8	1	8	7	9	1	5	9
SNV:-2C,-4C	19	10	14	8	7	7	9	5	6	11	3	4	6	3	3	4	10	6	10	6
SNV:-3T,-4T	10	15	19	11	10	7	9	8	6	10	3	7	2	5	5	3	8	4	6	3
SNV:4T,3T,-2T	7	9	16	17	7	8	8	9	3	6	11	5	6	5	5	5	10	8	4	2
SNV:-2T,-3T,-6A	12	10	14	17	10	9	5	5	4	10	5	3	5	9	7	8	5	1	7	4
SNV:5T,-8A	10	10	7	20	5	6	13	7	5	4	8	4	7	5	5	6	4	4	11	7
SNV:3C,-2C,-8G	6	18	16	12	6	8	13	6	4	6	11	2	1	4	5	1	9	3	12	5
SNV:5T,-4T	16	8	14	15	9	7	7	4	4	9	11	2	4	4	6	5	2	6	6	8
SNV:2T,-4C	16	13	11	11	6	3	5	5	7	6	6	3	5	4	3	7	10	8	8	4
SNV:3T,-2T,-8G	3	10	15	13	8	3	6	7	5	5	8	5	2	3	8	3	12	5	14	3
SNV:1T,-1G,-8G	7	15	13	12	7	7	5	6	1	10	6	8	11	3	5	4	4	2	5	6
SNV:6A,3T,2T	7	14	12	9	4	8	8	2	4	12	1	4	8	5	6	3	4	9	9	8
SNV:-5T	5	10	22	12	2	3	6	18	5	11	8	3	3	1	3	3	4	4	6	8
SNV:-2C,-7G	12	10	13	11	8	5	8	3	3	3	8	2	7	3	3	7	9	6	10	4
SNV:4C,-3T	14	12	12	7	3	9	4	6	4	7	2	3	1	5	6	6	10	8	5	11
SNV:3C,-2C,-3T	12	12	13	16	3	6	4	7	4	4	6	3	4	5	2	7	9	5	8	5
SNV:-2G,-3T	7	13	8	15	7	12	5	7	5	9	8	5	5	6	3	1	4	5	4	5
SNV:6A,-8G	10	17	13	12	10	5	5	6	3	8	10	2	6	4	3	3	7	3	5	1
SNV:2T,-2T,-5A	15	12	4	9	8	5	10	8	3	13	2	5	6	0	3	3	5	7	12	3
SNV:6G,-2T	9	9	8	9	6	6	9	5	2	11	8	6	6	3	4	5	9	6	5	6
SNV:-2C,-5G	9	15	14	12	2	4	7	4	3	7	5	5	7	7	7	5	4	2	5	7
SNV:5T,-6A,-7G	10	4	17	19	4	8	8	4	2	5	4	2	3	4	10	4	6	4	9	4
SNV:-3T,-8A	17	13	7	10	6	5	5	9	3	4	3	3	7	4	6	3	6	2	7	9
SNV:2T,-3T,-4C	14	13	10	11	6	9	11	7	1	3	8	3	4	5	2	2	5	5	3	7
SNV:4T,-4T	6	11	12	14	5	10	3	2	4	4	6	6	8	2	8	4	6	7	6	5
SNV:6A,-2T,-3T	12	9	15	14	4	4	3	4	2	9	5	3	7	4	6	2	3	7	11	4
SNV:6G,4T	9	12	10	14	4	6	7	1	4	10	7	8	4	3	3	3	3	6	7	7
SNV:-4T,-8G	10	10	8	12	9	4	10	7	4	7	4	5	3	3	5	3	7	4	8	5
SNV:-1G,-6A,-8G	8	12	10	15	6	5	10	2	1	5	4	10	5	2	6	6	5	7	5	3
SNV:3T,1T,-5G	10	13	9	13	4	7	11	4	2	6	3	6	5	4	8	2	5	5	5	4
SNV:3T,2T,-2C	14	8	6	14	9	4	5	6	6	10	2	5	3	2	5	5	6	4	7	5
SNV:2T,-3T,-5G	12	12	10	9	3	4	5	6	1	8	4	5	6	3	6	4	5	7	5	11
SNV:6T	11	12	15	18	2	4	10	2	4	6	1	3	6	2	5	6	4	5	9	1
SNV:-5A,-8G	10	14	8	11	8	3	9	8	4	4	4	2	7	2	3	6	6	7	6	3
SNV:1T,-6A,-8G	9	10	7	14	10	6	8	5	2	5	9	2	7	5	2	4	3	2	8	5
SNV:-1A,-8A	13	9	10	16	10	4	5	4	3	4	1	7	4	2	1	8	5	6	7	4
SNV:1T,-6A,-8A	12	16	11	13	7	4	4	0	3	4	5	3	5	2	3	3	4	4	12	8
SNV:5T,2T,-3T	4	5	9	20	5	11	8	4	3	4	4	3	9	1	6	6	7	2	4	7
SNV:-1G,-2T	10	10	9	16	5	10	3	5	3	9	5	4	9	1	2	1	7	6	5	1
SNV:-2T,-8A	12	9	6	8	3	8	8	4	1	6	9	4	5	5	6	6	5	8	6	1
SNV:3C,2T,-2T	8	14	15	11	3	10	6	1	3	4	5	2	6	4	5	2	5	2	9	4
SNV:6A,2T,-5A	12	9	14	15	3	6	5	6	2	5	1	4	3	1	4	3	7	6	10	2
SNV:3T,-6G	10	6	11	11	2	5	7	4	2	6	10	3	4	0	11	4	6	9	2	4
SNV:1T,-6A,-7G	17	11	9	11	6	4	4	4	2	4	3	4	5	2	3	3	5	0	11	6
SNV:3T,1T,-2T,-6A	9	12	6	15	9	4	4	1	7	6	3	2	4	1	5	6	6	3	6	5
SNV:2C,-1A	11	11	8	8	6	7	6	3	4	3	4	4	4	5	4	5	4	6	7	3
SNV:5T,4C,3T	7	12	6	7	4	6	8	6	5	8	7	5	3	2	3	6	5	5	7	1
SNV:5T,-3T,-8G	6	6	8	17	3	3	10	3	4	3	7	4	4	1	3	3	6	4	14	4
SNV:3C,2T,-2C,-3T	7	8	9	16	4	5	5	2	2	10	1	3	5	3	1	4	7	6	7	8
SNV:3T,-2T,-5A	7	9	16	8	5	7	2	5	6	8	4	2	7	4	3	3	6	5	4	2
SNV:6G,3T	10	12	11	6	5	2	8	8	1	6	5	3	2	1	6	3	8	6	7	2
SNV:4C,1T,-1G	12	18	11	9	4	5	3	3	2	5	4	1	2	3	4	4	5	4	9	3
SNV:3T,-5G,-6A	17	11	5	4	10	7	6	8	2	6	4	5	3	3	1	0	3	2	8	3
SNV:4C,-8A	8	3	10	17	4	4	4	2	2	6	2	5	4	0	3	1	11	6	13	3
SNV:5T,4C,-1G,-6A	9	6	8	9	3	2	9	7	3	5	7	4	8	3	2	0	5	5	10	3
SNV:4C,-7G	11	8	5	10	6	6	4	0	3	12	3	3	5	2	4	2	9	2	6	6
SNV:6A,-2C,-3T	5	9	12	10	3	4	10	3	2	4	4	1	4	3	5	5	4	3	8	8
SNV:3T,2T,-5A	16	5	7	9	4	3	7	4	1	2	7	4	10	4	3	2	5	4	4	6
SNV:1T,-1A	5	10	5	7	5	2	7	2	2	7	7	2	6	2	6	3	7	6	10	5
SNV:4C,-5G	8	10	10	7	7	7	10	2	2	7	0	2	6	2	0	1	8	5	6	5
SNV:6G,-5G	6	7	12	5	6	4	1	7	4	5	7	3	2	3	4	5	4	8	6	5
SNV:3T,-7G	10	8	8	5	11	7	3	7	0	6	3	6	7	0	3	1	6	5	4	4
SNV:3T,2T,-5G	12	4	7	8	6	7	5	5	0	6	4	4	4	2	2	7	10	2	5	4
SNV:5T,4C,-2T	12	12	11	5	6	5	8	4	0	8	4	4	1	2	3	2	5	3	7	1
SNV:3C,2T,-8G	9	7	11	17	5	4	3	5	2	4	4	5	6	1	4	3	3	4	5	1
SNV:6A,3T,2T,-2T	10	6	10	9	5	4	8	3	2	6	4	5	5	2	3	2	2	6	6	4
SNV:-1A,-6A	6	5	4	9	3	7	4	6	2	6	4	0	6	5	5	4	7	3	6	9
SNV:-3T,-6A,-8G	7	3	9	10	3	4	6	4	6	8	2	3	3	4	3	3	8	4	7	3
SNV:2T,-2T,-6A	12	8	10	7	2	7	3	9	1	9	2	2	0	4	4	2	4	8	6	0
SNV:6A,-2T,-5A	7	9	6	6	4	5	6	9	3	4	4	4	5	3	4	4	4	3	5	5
SNV:-2C,-3T,-4C	11	13	9	11	4	0	2	6	0	4	6	3	3	3	1	2	5	4	3	9
SNV:5T,4C,3T,-6A	5	0	8	5	9	7	9	4	3	5	6	5	7	3	3	6	7	2	3	1
SNV:6A,-3T,-6A	9	11	8	10	5	7	8	1	1	3	2	5	1	2	3	3	6	3	4	5
SNV:4C,3T,-6A	14	8	8	4	7	5	4	2	4	8	3	4	2	5	3	2	3	1	3	7
SNV:3T,2T,-3T,-5A	8	8	8	7	8	5	4	2	2	5	4	5	4	2	0	3	6	3	9	4
SNV:6A,2T,-6A	6	6	8	13	4	5	7	0	0	7	6	2	6	3	2	2	10	3	5	1
SNV:-2T,-6A,-7G	9	7	7	13	8	6	3	3	1	5	3	2	4	2	6	2	3	3	5	4
SNV:3T,-3T,-5A	12	10	10	7	6	3	6	7	3	4	4	3	3	4	1	2	3	3	2	3
SNV:-2T,-4T,-6A	4	11	11	9	6	1	4	3	4	3	2	2	3	4	4	2	5	6	5	7
SNV:3T,-1A	4	8	6	6	5	6	7	3	2	6	4	8	4	2	3	4	5	5	2	5
SNV:5T,4C,-3T	10	6	4	12	7	6	7	3	2	5	4	1	2	4	3	4	5	2	4	2
SNV:5T,-1G,-8G	11	5	8	7	2	4	7	1	4	2	4	3	9	3	1	2	4	4	7	4
SNV:2T,1T,-3T	10	8	5	3	3	4	5	2	1	2	3	6	4	2	5	7	2	5	7	7
SNV:5T,4C,-1G,-8G	10	7	8	12	3	6	4	6	2	5	2	3	3	3	3	2	4	3	4	1
SNV:5T,1T,-8A	5	10	8	10	3	2	3	4	3	4	4	4	3	5	6	2	2	2	8	3
SNV:-1A,-8G	7	9	5	9	3	0	8	2	1	5	5	5	4	3	5	2	6	4	3	4
SNV:3T,-1A,-2T	12	5	10	7	6	2	5	2	0	4	3	1	7	2	3	4	4	6	3	4
SNV:6A,2T,-3T,-5A	9	2	2	8	6	3	2	5	0	11	3	3	4	3	3	4	12	1	4	4
SNV:4T,-2C	5	6	8	12	4	4	7	0	1	2	2	3	4	3	2	2	4	4	11	4
SNV:-1A,-2C	6	5	9	11	4	2	8	5	3	2	4	4	6	2	2	3	7	1	3	1
SNV:2T,1T,-6A	8	4	8	10	7	4	2	4	3	1	4	4	4	5	1	2	6	2	6	2
SNV:6A,5T,1T	9	3	5	11	6	3	5	2	5	5	4	1	3	2	2	3	3	7	6	2
SNV:2T,-8A	10	8	10	7	4	3	4	2	0	2	2	8	4	0	5	4	4	2	4	4
SNV:4T,-2T,-4T	5	7	10	9	5	4	5	5	2	3	2	3	3	2	3	6	4	1	6	2
SNV:-2T,-6G	7	4	4	8	4	4	5	5	1	6	5	5	1	4	5	0	9	2	6	1
SNV:5T,1T,-6A,-8A	8	4	10	7	3	5	3	0	2	5	6	5	8	2	3	4	2	2	5	1
SNV:3T,-1G,-6A	8	10	13	8	2	5	1	3	4	6	3	1	2	3	5	0	5	1	1	4
SNV:2T,-3T,-4T	9	5	7	8	1	1	1	2	1	7	2	3	2	3	6	3	5	7	10	1
SNV:1T,-2T,-3T	5	6	2	6	6	4	7	1	2	5	5	2	3	4	3	3	3	5	7	5
SNV:3T,-6A,-8G	6	10	7	7	6	3	3	4	2	5	4	4	3	4	1	3	5	3	3	1
SNV:1A	10	8	4	6	5	3	2	3	2	4	4	2	8	2	5	1	1	6	5	3
SNV:5T,2T,1T	5	8	7	4	2	3	1	6	1	5	4	4	3	2	5	2	3	8	3	7
SNV:5T,4T,-6A	8	7	11	7	3	2	6	4	1	5	2	0	5	1	2	1	6	5	3	4
SNV:-2C,-3T,-6A	4	9	1	9	2	10	5	4	1	5	2	1	4	6	4	3	5	3	3	1
SNV:-2T,-3T,-4T	11	10	10	5	1	3	6	5	0	1	0	3	2	2	6	5	5	3	3	1
SNV:1T,-1G,-5G	10	9	4	6	4	1	6	0	4	3	2	3	4	3	5	3	3	3	4	3
SNV:6G,5T	8	6	6	8	1	9	6	3	1	2	4	2	4	2	4	0	3	2	4	5
SNV:6G,-3T	12	8	7	6	2	0	3	1	2	6	2	7	2	3	3	2	2	2	7	3
SNV:6G,-8G	5	11	7	8	3	1	3	7	4	2	2	5	1	0	1	2	8	2	4	4
SNV:5T,-2C	7	2	10	4	5	3	5	7	3	5	3	1	4	3	2	1	2	4	4	4
SNV:1T,-7G	7	7	9	7	3	1	3	4	5	7	2	0	5	2	2	4	3	2	3	3
SNV:4T,-2T,-5G	11	12	6	4	6	1	2	2	2	3	4	2	6	1	1	5	1	3	4	3
SNV:-1A,-3C	4	8	10	5	5	3	2	1	3	4	2	4	6	0	3	4	5	4	3	3
SNV:6G,-6A	7	10	3	7	2	6	4	2	3	0	1	2	2	3	3	6	6	7	1	3
SNV:3T,-2G	7	8	8	6	3	4	2	3	1	0	6	2	1	1	0	6	10	1	4	5
SNV:3T,-3T,-6A	3	6	8	9	4	3	5	2	1	5	2	1	3	1	2	6	6	3	5	3
SNV:2T,-2C,-3T,-5A	9	2	3	7	8	4	2	2	3	7	1	5	2	0	4	3	4	5	4	3
SNV:4C,3T,-8G	6	4	5	5	6	5	4	5	1	6	0	3	3	2	2	0	5	5	9	2
SNV:6A,-2T,-6A	6	9	3	12	8	5	4	2	1	4	5	2	3	3	1	2	3	0	2	2
SNV:2C,-6A	4	6	6	3	6	3	2	4	5	4	3	2	4	2	4	2	3	3	6	5
SNV:5T,-2T,-3T	2	9	7	4	3	6	5	1	4	3	2	2	2	3	6	2	7	2	3	2
SNV:1T,-2T,-4T	7	10	6	5	1	5	1	4	2	1	4	0	2	4	7	1	5	2	3	4
SNV:3C,-4C	4	5	8	6	6	2	6	0	0	2	1	6	3	5	1	4	5	3	5	2
SNV:3T,1T,-1G	6	6	8	3	1	2	12	1	2	5	6	0	5	0	1	1	7	4	3	1
SNV:3T,-3T,-8G	9	10	3	4	5	4	2	4	1	7	3	2	3	2	1	2	4	2	5	1
SNV:6A,-5G	2	10	6	6	1	3	4	2	1	5	4	1	4	3	1	2	4	3	8	4
SNV:-2T,-3C	11	4	10	4	4	4	5	1	1	3	3	3	1	1	3	1	2	6	4	3
SNV:5T,3T,2T	6	6	4	5	3	2	2	2	1	4	4	2	5	1	4	3	3	5	7	3
SNV:5T,-3T,-5A	5	5	5	7	4	2	6	6	1	2	3	4	2	2	1	4	2	3	5	3
SNV:5T,-6A,-8A	5	4	5	10	3	3	6	5	1	3	4	5	5	0	4	0	3	2	1	3
SNV:3T,-2T,-6G	12	3	8	4	3	5	3	2	4	4	4	1	2	1	5	0	0	1	4	5
SNV:-1G,-7G	11	4	3	7	4	2	9	2	3	3	2	3	2	1	0	0	1	6	5	2
SNV:-2T,-3T,-8G	9	3	3	8	2	4	4	4	0	3	2	3	7	1	1	1	2	4	6	2
SNV:5T,-7G	5	1	7	6	8	6	5	2	1	1	4	1	3	3	2	1	7	2	2	2
SNV:3T,-3T,-5G	4	9	8	4	3	1	4	3	2	5	2	1	1	1	3	3	4	5	4	2
SNV:3T,2T,-8G	6	4	11	3	5	4	2	5	1	2	1	2	6	1	1	3	6	2	3	0
SNV:5T,4C,1T,-1G	4	3	4	7	5	3	5	2	4	6	4	1	2	0	3	2	7	3	1	2
SNV:4T,3T,-5G	5	9	5	3	3	1	3	7	1	3	4	3	4	3	2	2	3	3	1	3
SNV:-4T,-6G	7	6	7	5	5	3	2	4	1	6	2	3	0	1	2	0	4	5	3	2
SNV:5T,4C,1T,-1G,-6A	2	4	7	7	4	4	3	1	1	5	8	2	2	1	3	2	4	3	3	2
SNV:6A,4T	3	6	6	3	6	2	5	2	4	4	5	1	3	1	2	5	4	1	3	1
SNV:1T,-3T,-8G	5	4	8	5	3	2	5	2	3	5	0	0	1	1	5	1	6	3	5	3
SNV:4C,-2T,-6A	6	8	4	6	2	6	3	3	1	3	5	1	1	1	3	2	5	3	3	1
SNV:2T,-3T,-4C,-5A	8	7	7	1	6	6	6	1	2	3	2	1	6	1	0	2	2	3	1	2
SNV:3T,-5G,-8G	8	2	11	7	2	2	5	1	0	3	0	3	2	3	2	3	5	4	1	3
SNV:-6T	5	10	2	5	1	2	7	0	3	2	5	0	5	3	4	1	7	3	2	0
SNV:5T,4C,-2T,-6A	5	6	11	5	3	2	2	3	2	3	2	1	5	0	2	1	6	2	3	3
SNV:6A,1T,-3T	1	8	7	4	1	2	1	2	0	7	2	2	2	3	3	4	6	2	5	4
SNV:3T,-4C	11	2	5	3	0	2	8	3	1	6	3	3	4	1	2	1	2	2	2	5
SNV:4T,-2T,-3T	9	6	7	5	1	1	3	0	2	5	5	2	3	1	5	2	4	3	2	0
SNV:4C,-2C,-8G	2	6	8	6	3	3	7	2	3	3	0	3	5	2	2	1	1	2	4	3
SNV:2C,-8A	2	5	2	8	7	1	5	4	1	4	3	4	6	2	0	2	3	2	2	3
SNV:4T,2T,-3T	9	3	7	3	2	4	5	10	1	3	2	2	4	1	2	0	2	2	1	2
SNV:3T,2T,-2C,-3T	11	4	9	6	2	2	4	0	7	2	1	1	2	0	5	1	1	5	2	0
SNV:5T,4T,1T	4	6	4	6	8	1	6	1	1	4	0	3	2	0	2	3	2	4	5	3
SNV:-3A	4	10	2	10	6	1	3	1	3	7	2	3	2	1	3	1	1	4	0	1
SNV:5T,-1A	4	5	4	10	0	2	6	2	2	3	1	4	2	1	5	0	4	7	1	2
SNV:-1A,-7A	6	2	3	7	3	2	1	2	4	3	1	3	4	2	3	0	4	6	5	4
SNV:6G,3T,-2T	2	8	8	4	3	3	1	4	2	2	4	2	2	1	4	5	1	2	3	4
SNV:2C,-7A	1	6	6	3	6	3	2	3	3	1	2	1	2	2	4	2	3	3	6	6
SNV:5T,1T,-6A,-8G	7	4	1	3	3	3	0	5	4	8	3	2	3	4	2	1	4	1	2	4
SNV:5T,-2T,-4T	3	4	5	10	3	1	3	0	2	3	1	2	3	3	2	1	5	1	8	4
SNV:3T,2C,-2T	6	5	6	6	3	1	4	2	2	5	4	0	3	0	3	0	5	3	3	3
SNV:6A,5T,-6A	9	4	6	3	3	5	4	1	2	2	2	1	4	2	2	0	4	2	3	4
SNV:6G,2T	7	4	2	8	4	2	4	1	0	1	5	3	3	4	0	1	3	2	6	3
SNV:5T,4C,-5G	4	6	6	6	4	3	3	1	1	2	2	1	6	0	3	4	2	2	3	4
SNV:5T,1T,-6A,-7G	2	8	8	7	3	3	0	3	0	2	1	1	2	1	2	3	7	1	5	4
SNV:4T,1T,-6A	5	5	2	6	1	3	4	2	2	3	2	2	2	1	3	1	2	2	5	9
SNV:5T,2C	4	4	7	2	4	4	2	3	1	8	3	2	2	3	3	1	0	4	3	2
SNV:5T,4C,-5G,-6A	5	10	2	3	2	5	4	2	3	5	1	4	4	2	0	0	5	2	2	1
SNV:1T,-3T,-5A	6	6	3	4	4	2	3	1	2	0	2	3	3	5	1	1	3	3	5	4
SNV:5T,2T,1T,-6A	7	2	3	6	4	6	3	2	2	4	2	4	0	1	0	2	2	4	3	4
SNV:-2T,-4C	7	4	7	6	2	0	5	2	3	3	3	1	4	0	2	1	5	0	3	3
SNV:6A,-2T,-4T	7	7	9	5	2	2	3	1	3	6	2	1	1	1	2	1	4	3	1	0
SNV:6G,-4T	2	8	4	3	2	0	1	5	3	8	5	1	1	0	2	2	3	5	1	5
SNV:5T,-5G,-8G	4	5	3	3	1	1	5	2	2	2	2	1	2	0	4	1	7	6	7	2
SNV:5T,4C,1T,-8G	4	2	5	8	3	0	4	1	6	5	1	0	1	1	4	1	3	5	4	2
SNV:-2T,-7A	4	2	5	4	3	1	4	3	5	5	5	2	3	0	4	0	3	3	3	1
SNV:3C,-2T	6	4	4	7	2	3	3	0	1	6	4	2	3	1	1	1	2	4	2	3
SNV:5T,3T,-8G	5	5	6	9	0	4	2	1	2	2	3	1	3	2	1	5	2	3	3	0
SNV:3T,-2C,-8G	4	8	4	8	1	2	4	1	4	1	3	1	1	0	3	4	4	3	3	0
SNV:5T,-4T,-6A	4	2	7	0	5	2	5	4	1	6	5	0	2	0	3	1	4	1	4	3
SNV:-3T,-5A,-6A	8	5	4	4	1	3	3	4	2	1	2	1	1	2	0	3	3	2	7	2
SNV:-3T,-5G,-6A	8	4	1	2	4	0	5	2	1	5	1	1	1	4	5	4	4	2	4	0
SNV:3T,-1G,-8G	7	4	2	9	1	7	3	3	0	1	0	1	2	5	1	2	3	1	1	4
SNV:2T,-2T,-3T,-4T	4	9	6	6	4	2	2	2	0	3	3	1	4	0	1	2	3	3	2	0
SNV:5T,3T,1T,-2T	5	3	3	4	3	2	2	1	1	11	3	4	2	3	0	2	3	2	2	1
SNV:6G,1T	6	0	8	6	7	1	4	1	1	5	1	2	2	1	4	1	4	0	2	0
SNV:3G,2T	7	2	3	5	1	4	4	2	3	1	3	0	4	4	6	1	2	1	2	1
SNV:3T,-6A,-7G	7	4	4	7	3	2	1	2	2	2	4	2	3	1	1	1	1	2	5	2
SNV:3T,-4T,-6A	4	3	4	4	3	1	2	7	3	1	1	1	3	2	2	4	3	5	3	0
SNV:5T,4T,1T,-6A	7	4	3	4	1	1	2	2	1	5	6	0	4	1	3	1	5	2	2	1
SNV:2T,-1A	6	3	5	6	4	3	4	3	3	5	0	1	2	1	1	1	1	3	1	2
SNV:-2T,-4T,-6G	6	3	8	3	2	5	2	1	2	2	4	2	4	0	1	2	4	2	2	0
SNV:-4T,-5G	4	2	6	5	4	2	3	3	1	7	1	3	1	2	0	3	2	2	1	3
SNV:2T,-2C,-8G	6	4	3	4	4	2	2	3	1	5	0	0	6	1	2	3	2	4	2	0
SNV:6A,3T,-3T	5	4	3	5	3	4	3	1	2	5	2	3	2	0	1	3	3	0	2	3
SNV:6A,-7G	6	1	5	4	0	2	1	2	2	6	0	4	1	1	4	3	5	2	2	2
SNV:3C,-6A	4	2	1	7	2	4	1	4	0	2	3	0	0	1	2	5	5	4	3	3
SNV:6A,2T,-2T,-3T	3	4	2	7	2	4	7	1	2	5	1	1	3	0	3	2	1	3	1	1
SNV:3T,-7A	4	3	3	8	2	2	0	0	2	2	2	5	3	3	2	3	4	3	2	0
SNV:5T,-5A,-6A	3	3	3	6	4	1	5	9	0	2	4	3	1	0	2	1	2	1	1	1
SNV:6A,2T,-2C	4	6	3	4	6	2	2	1	0	2	4	1	3	2	1	3	1	3	2	2
SNV:1C,-8A	1	2	4	8	3	0	2	2	1	2	4	3	3	2	2	3	3	3	4	0
SNV:4T,-2T,-6A	5	7	3	3	3	2	2	1	3	4	3	0	0	0	1	2	4	5	3	1
SNV:2T,-2T,-8G	4	3	4	8	2	3	4	5	1	0	2	2	2	4	3	1	1	0	3	0
SNV:3T,2T,-2T,-6A	3	7	5	3	0	1	0	3	0	5	2	3	4	4	1	0	5	2	2	2
SNV:-5G,-6A,-8G	2	4	2	1	2	1	6	6	3	6	0	2	2	1	3	2	7	1	0	1
SNV:6A,-2T,-3T,-5A	4	7	3	5	2	4	3	1	1	0	2	3	3	1	0	4	3	0	3	3
SNV:3C,2T,-4C	0	7	6	8	2	0	1	3	2	1	5	1	1	0	1	1	3	3	3	4
SNV:3T,2A	4	2	5	2	3	3	1	2	1	4	1	1	4	1	6	0	5	3	2	1
SNV:-7A,-8G	5	4	2	4	3	6	1	3	1	3	2	0	3	2	1	4	3	0	1	3
SNV:-2T,-5G,-6A	4	5	3	5	5	1	2	1	2	6	3	4	2	0	0	0	0	4	2	2
SNV:3T,-2T,-4T,-6A	2	5	5	3	2	1	5	1	2	4	0	2	2	1	2	3	8	0	1	2
SNV:3T,1T,-3T	5	3	3	9	3	2	2	1	1	4	2	3	1	1	1	4	2	2	0	1
SNV:2C,-2T	4	4	3	1	3	4	6	4	1	0	3	0	2	1	2	1	2	5	3	1
SNV:-7G,-8A	2	2	1	6	2	3	5	0	1	4	2	2	3	2	4	1	0	4	5	1
SNV:4T,3T,-2T,-5G	3	3	5	4	2	3	2	0	1	3	1	1	1	2	4	2	5	2	3	3
SNV:6A,2T,1T	4	3	3	8	2	2	2	2	2	2	3	2	4	2	0	3	2	0	3	0
SNV:4T,-5G,-6A	4	0	6	5	2	1	4	2	1	4	1	3	2	3	3	0	2	1	3	2
SNV:4C,-1G,-6A,-8G	6	6	3	4	0	5	4	2	1	2	0	1	3	0	0	2	4	0	0	6
SNV:5T,1T,-4T	5	5	4	2	0	3	2	3	1	1	1	1	1	1	1	1	7	6	4	0
SNV:3C,-2C,-4C	4	2	5	5	2	3	6	1	1	2	3	2	2	0	1	2	3	1	2	2
SNV:2T,-6A,-8G	5	4	4	6	3	1	0	1	2	5	1	3	1	2	0	3	3	1	2	1
SNV:3T,2T,1T	3	1	4	3	4	1	4	5	1	2	4	0	1	3	0	1	4	2	2	3
SNV:5T,2T,-5A	2	5	6	2	4	3	0	1	4	2	2	2	2	1	2	2	2	2	4	0
SNV:3T,2T,-2T,-5A	7	4	3	3	1	1	3	2	3	1	4	3	3	1	3	1	2	0	1	2
SNV:3T,-2T,-4T,-6G	3	5	4	2	2	2	3	1	2	5	3	1	2	3	0	1	2	2	4	1
SNV:6A,-5A,-6A	5	3	3	3	0	5	2	3	0	3	3	2	1	1	2	1	1	2	5	2
SNV:5T,3T,-5G	6	3	4	5	3	0	2	0	2	0	1	0	3	1	4	2	1	4	3	3
SNV:3T,1T,-4T	8	0	3	5	3	2	1	3	1	4	2	1	2	1	0	2	4	2	2	1
SNV:3T,-3T,-4T	4	4	4	5	1	1	1	1	0	1	3	1	1	4	1	1	5	3	4	2
SNV:4C,-2C,-3T	0	6	6	4	1	2	3	2	1	0	2	2	1	2	4	4	2	2	2	1
SNV:6A,5T,1T,-6A	6	3	3	3	2	1	2	1	3	5	3	2	0	0	2	2	3	0	4	1
SNV:4C,-5G,-8G	6	2	1	5	3	4	5	1	0	3	2	0	3	1	0	0	2	4	3	1
SNV:-2C,-8A	5	3	5	0	1	2	0	0	2	4	2	2	6	1	3	1	4	1	4	0
SNV:5T,2T,-2T	7	4	5	2	1	1	5	0	2	1	3	1	4	1	1	1	2	2	1	2
SNV:1T,-3T,-5G	3	5	4	3	4	6	2	1	3	2	2	1	2	0	3	1	0	3	1	0
SNV:3T,-2T,-8A	5	4	4	2	4	3	3	1	1	2	4	2	2	0	2	0	2	2	1	2
SNV:6A,3T,2T,-3T	3	0	1	6	3	2	4	2	2	1	3	1	2	1	2	4	3	1	3	2
SNV:3T,-1G,-2T	4	5	5	3	4	5	0	0	3	0	0	2	3	1	1	1	2	3	2	2
SNV:4C,-8C	4	5	4	3	2	2	3	1	1	2	2	2	2	1	3	2	4	0	2	1
SNV:4C,-3T,-8G	4	5	1	5	2	2	4	1	1	2	0	1	2	1	4	2	0	4	1	4
SNV:5T,3T,1T,-2T,-6A	6	5	3	8	3	3	2	0	0	1	1	4	2	1	0	1	2	3	1	0
SNV:-3T,-4C,-5A	2	1	7	9	3	2	3	1	0	0	2	0	1	2	2	2	1	2	3	3
SNV:3T,-4T,-6G	1	6	5	2	3	1	3	2	1	2	1	3	4	2	2	1	1	1	3	2
SNV:5T,2T,-3T,-6A	3	4	7	4	1	1	1	3	2	1	2	0	4	3	1	2	5	0	1	0
SNV:2T,-7A	5	2	4	2	1	2	1	5	1	2	2	0	2	3	3	2	0	5	1	2
SNV:4C,3T,-2T	2	6	2	2	2	1	1	1	2	2	1	2	2	1	1	2	6	1	4	4
SNV:3C,2T,-3T,-5A	4	4	5	4	1	1	1	2	1	3	2	2	3	1	0	1	1	2	5	1
SNV:-3T,-5A,-8G	3	1	5	2	1	4	2	1	1	6	1	1	3	1	1	3	2	2	4	0
SNV:4C,-6A,-7G	6	3	2	5	1	2	3	2	1	4	2	1	3	0	0	1	3	4	1	0
SNV:3C,-1G	4	6	3	5	0	2	1	5	0	2	0	0	0	0	2	2	5	3	2	2
SNV:3T,-2T,-3T,-4T	6	0	5	3	2	0	4	1	4	3	2	0	2	1	2	1	3	2	1	2
SNV:6A,2T,-3T,-6A	7	2	6	4	2	1	0	2	0	2	1	1	0	2	0	1	6	1	4	2
SNV:5T,3T,-5G,-6A	4	4	4	4	3	1	4	0	0	3	3	0	1	4	1	1	1	2	2	2
SNV:-1G,-4T	3	6	7	5	1	0	2	0	1	2	2	0	1	2	2	0	6	1	0	2
SNV:-3T,-7A	7	2	2	4	3	2	1	2	0	5	1	1	4	2	1	0	1	3	0	2
SNV:1C,-3T	2	1	7	3	2	1	4	4	1	3	0	1	3	1	2	3	2	3	0	0
SNV:1T,-5A,-6A	4	4	2	5	2	7	1	2	0	4	0	2	5	0	0	0	2	0	2	0
SNV:5T,-1A,-6A	5	1	3	6	2	0	2	2	2	1	0	5	1	3	1	1	1	3	2	1
SNV:1T,-2C	4	2	4	1	4	1	2	4	1	6	3	0	2	2	0	1	1	0	2	2
SNV:-4C,-8G	6	3	5	4	2	3	2	0	3	3	2	0	0	2	2	0	0	2	3	0
SNV:5T,3T,-4T	5	6	5	3	2	0	3	3	2	2	1	1	0	1	0	1	0	4	2	1
SNV:5T,2C,-6A	5	3	2	4	4	2	2	2	4	1	3	0	2	0	3	1	2	1	1	0
SNV:6A,-4T	3	6	5	2	1	4	2	4	1	5	0	1	4	0	0	0	0	1	1	1
SNV:4T,1T,-5G	2	5	5	4	1	1	2	2	1	3	4	0	1	4	0	0	0	3	1	2
SNV:-1G,-5G,-8G	4	3	7	2	1	1	1	2	1	4	1	3	3	3	0	1	1	1	1	1
SNV:5T,2T,-8G	3	4	1	1	3	1	0	1	0	5	1	2	1	3	1	2	4	4	1	3
SNV:-2C,-4T	1	2	6	2	0	0	2	0	1	3	3	3	2	3	2	1	2	2	6	0
SNV:2T,-3T,-8A	3	4	6	4	2	2	4	3	1	1	0	0	2	1	1	0	4	1	0	2
SNV:2C,-3T	2	5	4	4	2	3	3	2	1	1	1	0	1	1	4	0	0	1	4	2
SNV:3T,-8C	6	2	3	0	1	4	1	0	3	2	1	1	4	4	1	2	3	0	3	0
SNV:-4G,-8G	2	6	8	4	2	1	2	3	0	2	3	0	1	0	0	1	1	0	4	0
SNV:1T,-4T,-6A	2	2	5	4	1	3	1	1	2	2	0	2	1	1	3	3	3	3	1	0
SNV:2T,-5A,-6A	2	5	4	8	3	2	2	1	1	1	0	2	2	2	2	0	0	0	2	0
SNV:-3T,-5G,-8G	5	2	8	4	1	3	1	0	1	2	3	2	0	1	0	2	0	1	2	1
SNV:-2C,-3T,-5G	4	1	2	2	4	0	0	0	1	3	2	1	3	2	1	1	1	3	6	2
SNV:4C,1T,-8G	2	2	4	8	1	0	1	3	2	1	0	0	0	0	6	0	3	1	4	1
SNV:-4T,-5A	3	1	9	3	0	4	1	1	1	2	3	2	2	2	2	0	1	0	1	1
SNV:2C,1T	1	1	4	3	3	1	4	2	2	2	0	2	4	0	0	0	2	1	3	4
SNV:5T,1T,-1G,-8G	5	2	1	2	2	1	0	2	1	4	5	1	1	4	1	1	2	2	1	0
SNV:4T,-3T,-6A	4	5	4	2	1	0	5	0	0	0	4	3	1	2	2	2	2	1	0	0
SNV:4T,1T,-2T	1	1	3	2	1	4	3	1	2	4	0	2	2	0	1	0	1	4	3	3
SNV:3T,-2T,-7G	2	2	2	2	3	1	5	1	0	2	3	0	2	1	3	1	2	2	2	2
SNV:-1A,-2T,-6A	1	2	2	5	4	2	2	1	2	3	1	0	3	1	1	2	0	0	1	5
SNV:1C,-8G	2	4	4	0	4	0	2	1	2	2	2	1	2	0	3	2	0	3	0	4
SNV:3T,-4T,-5G	6	2	9	1	1	1	1	3	0	2	0	2	0	1	1	2	3	0	3	0
SNV:3T,-2T,-3T,-5A	0	2	1	1	2	2	3	0	1	2	4	2	3	1	2	3	0	2	4	3
SNV:5T,-1G,-6A,-8G	2	2	6	3	3	1	1	2	0	2	0	3	1	2	1	0	2	2	3	1
SNV:3T,-2G,-3T	2	1	2	10	1	0	1	1	2	1	4	2	2	1	1	0	2	0	2	2
SNV:2T,-5G,-6A	3	3	5	1	2	2	0	3	0	7	0	1	0	0	1	0	1	1	2	5
SNV:5T,-2C,-3T	2	2	5	5	1	1	2	1	1	3	3	0	0	2	0	0	2	2	3	2
SNV:-2T,-4T,-5A	2	5	1	2	1	3	2	4	2	2	1	0	3	0	1	1	2	0	1	3
SNV:5T,-2T,-4T,-6A	8	2	2	2	2	1	0	0	1	5	1	4	0	1	1	0	1	2	2	1
SNV:4T,-2C,-3T	4	1	3	2	4	0	1	5	0	1	0	0	2	1	2	0	5	1	2	2
SNV:6A,3T,-6A	4	0	4	3	2	1	3	0	1	3	0	1	1	1	2	2	2	1	2	3
SNV:3T,-2T,-3T,-6A	3	2	3	1	0	1	1	6	1	2	0	2	4	1	2	0	2	4	1	0
SNV:6G,3T,-5G	4	3	4	3	3	2	1	2	1	3	1	0	0	1	0	0	3	4	0	1
SNV:5T,-2T,-3T,-6A	1	5	4	2	2	3	3	3	1	0	0	3	0	1	3	0	2	0	2	1
SNV:6G,4T,-5G	1	3	5	1	0	1	0	1	2	1	3	0	3	3	4	1	2	2	1	2
SNV:5T,1T,-5A	1	2	5	4	0	3	3	0	2	1	5	1	2	3	2	1	0	0	0	0
SNV:1T,-2T,-5G	6	2	4	2	0	0	1	0	0	4	1	4	0	2	4	2	1	1	1	0
SNV:5T,-2T,-8G	3	4	2	1	1	0	1	1	1	4	2	3	1	1	2	1	4	3	0	0
SNV:5T,3T,-3T	5	2	1	2	1	5	3	1	1	4	1	1	1	0	1	0	1	1	2	2
SNV:3C,2C	5	4	3	1	4	2	0	2	2	1	1	1	3	0	1	0	0	2	2	1
SNV:3C,2T,-5A	8	1	2	1	1	1	1	1	1	3	2	0	2	0	2	1	5	1	2	0
SNV:4T,2T,-2T	5	4	3	4	1	2	1	3	1	1	1	0	1	1	1	1	2	1	1	1
SNV:6G,5T,-6A	1	3	2	1	2	2	0	2	3	3	2	2	1	1	1	2	1	3	1	2
SNV:2T,-1G	4	3	3	3	2	0	0	0	1	4	3	2	1	0	2	1	2	1	2	1
SNV:4C,-1G,-8A	3	3	4	3	2	1	0	2	1	5	4	2	1	1	0	1	0	0	1	1
SNV:-1G,-3T	3	2	2	4	2	2	1	2	1	1	2	0	3	2	2	0	4	1	1	0
SNV:1T,-1A,-6A	4	2	1	4	1	1	0	0	1	2	2	1	2	0	2	1	2	4	5	0
SNV:2T,-5A,-8G	2	2	8	4	1	1	1	1	0	0	1	3	1	3	1	2	1	0	2	1
SNV:2T,-3T,-5A,-6A	3	4	3	4	1	3	3	1	0	1	1	0	1	2	1	0	0	1	4	1
SNV:6A,3C	5	4	3	1	1	2	1	0	1	0	2	2	3	1	1	2	1	0	3	1
SNV:3C,2T,-2T,-3T	3	0	0	5	1	5	2	3	0	1	2	1	1	0	0	1	1	1	5	2
SNV:6A,4T,-2T	6	2	4	1	3	2	1	2	1	2	2	1	2	0	1	0	1	1	2	0
SNV:-5G,-7G	4	3	3	5	0	1	3	1	0	0	3	1	0	0	1	1	0	2	5	1
SNV:-1A,-7G	4	2	1	1	1	2	4	0	0	3	1	1	1	0	1	3	3	3	1	2
SNV:-3T,-5T	3	3	3	2	1	1	3	2	0	2	2	1	0	3	2	1	1	1	2	1
SNV:-1A,-3T	2	4	4	4	2	2	2	1	1	1	4	0	1	0	2	0	0	1	2	1
SNV:3T,1T,-2T,-5G	0	4	4	3	1	1	2	3	0	1	3	0	2	0	2	4	0	2	2	0
SNV:4C,-5G,-6A	7	1	4	3	1	1	0	0	0	3	1	2	1	3	1	1	1	0	1	2
SNV:5T,4C,-8A	2	1	3	4	2	4	1	1	2	2	1	4	0	0	0	2	0	2	1	1
SNV:3T,1T,-1G,-6A	3	1	4	3	3	1	2	0	1	3	2	1	1	1	1	1	0	0	1	4
SNV:5T,-2T,-5G	2	3	5	1	1	0	2	0	0	5	0	1	2	3	0	1	4	0	1	2
SNV:-3C,-7A	4	1	2	2	4	4	1	0	0	1	4	1	1	1	3	0	1	3	0	0
SNV:2T,-2C,-3T,-8G	2	2	3	3	2	1	3	0	2	2	0	1	1	1	1	3	1	0	2	2
SNV:-1G,-5G,-6A	3	4	2	0	0	2	0	2	0	1	1	1	3	2	5	2	1	1	0	2
SNV:4C,1T,-1G,-6A	3	2	1	1	1	3	1	1	2	1	6	1	1	0	0	3	3	0	2	0
SNV:5T,-3T,-5G	5	3	2	3	1	0	0	0	0	4	2	2	0	0	0	1	2	4	2	1
SNV:5T,3T,-1G	1	2	1	5	1	1	5	1	1	3	3	0	1	1	0	1	1	1	1	2
SNV:5T,1T,-1A	1	3	5	3	2	1	0	1	1	2	0	3	1	0	2	1	2	1	1	2
SNV:3T,2T,-3T,-4T	1	1	3	3	0	2	0	1	3	3	2	1	0	2	1	2	0	2	2	3
SNV:6A,1T,-2T	3	1	5	4	2	2	1	1	0	1	2	1	0	2	0	0	3	2	2	0
SNV:5C,-8A	1	1	3	4	5	0	2	1	2	1	1	0	3	2	0	0	3	2	1	0
SNV:-2C,-7A	4	2	3	6	0	0	4	0	0	3	0	2	2	0	0	0	1	0	2	2
SNV:4T,-1G	4	1	1	3	1	1	1	3	0	3	1	2	0	1	3	3	0	2	0	1
SNV:-1G,-8C	2	3	4	3	2	2	0	1	0	4	0	0	2	1	1	3	0	1	2	0
SNV:1T,-1G,-8A	1	2	0	4	3	2	0	1	1	1	0	0	2	0	1	2	4	4	1	2
SNV:6G,4T,-2T	1	1	6	1	2	2	2	1	1	0	2	0	4	1	4	1	0	2	0	0
SNV:3T,2T,-2T,-3T,-5A	5	2	0	2	2	2	2	0	1	2	2	2	2	2	0	2	1	0	0	1
SNV:5T,3T,-2T,-4T	2	1	3	3	1	1	2	1	2	1	2	2	2	0	0	1	1	1	3	1
SNV:3T,2T,-2T,-5G	2	5	2	1	4	0	4	0	0	0	2	1	0	0	4	1	1	2	1	0
SNV:3T,-4T,-8G	2	1	3	4	1	3	2	1	0	2	1	1	2	1	1	1	3	1	0	0
SNV:2C,-8G	4	1	4	4	2	1	2	0	0	0	2	1	0	1	2	2	1	1	2	0
SNV:3T,1T,-5G,-6A	4	4	1	0	1	1	2	1	0	3	2	2	4	0	1	0	1	1	0	2
SNV:2T,-6G	2	4	3	2	2	1	1	0	0	1	2	0	3	0	0	0	6	0	1	2
SNV:-4C,-5A	1	3	7	3	2	1	1	0	1	2	0	1	0	0	3	1	1	0	1	2
SNV:-2T,-4T,-8G	4	0	2	4	2	1	1	0	1	2	1	0	2	2	1	1	2	1	1	2
SNV:5T,3T,2T,-6A	0	4	3	2	2	1	3	2	0	3	1	2	3	0	1	0	1	1	1	0
SNV:-2T,-3T,-5G	0	5	1	1	3	2	1	1	1	1	1	1	1	0	2	1	1	3	2	2
SNV:6A,-6A,-7G	8	2	2	0	3	0	2	0	0	0	2	1	1	2	1	1	0	3	1	0
SNV:6A,1T,-3T,-6A	1	4	1	1	2	4	1	1	1	0	2	0	1	2	2	0	1	0	3	2
SNV:2T,-2T,-3T,-6A	3	5	2	2	0	1	1	1	1	1	3	1	0	1	2	0	1	0	2	2
SNV:6A,3T,-2C	2	3	3	0	1	1	3	1	1	1	1	1	0	0	2	1	1	1	2	4
SNV:4T,-5A	3	2	3	2	2	1	2	0	3	0	4	1	0	0	0	1	1	2	1	1
SNV:3C,-3T,-8G	1	2	2	4	0	3	3	2	1	1	1	2	1	2	2	0	0	1	0	1
SNV:6G,5T,1T	2	2	2	3	1	2	0	1	0	4	4	0	2	0	2	0	2	1	1	0
SNV:3T,1T,-2T,-4T	1	3	1	0	1	1	3	2	0	3	0	0	3	0	4	0	3	3	1	0
SNV:1T,-1G,-2T	0	4	4	2	3	1	2	0	1	1	0	1	1	0	0	0	4	1	1	3
SNV:5T,4C,-3T,-6A	3	0	5	1	2	1	1	1	1	4	0	0	3	0	2	0	1	0	2	1
SNV:4C,-2T,-8G	1	4	3	4	0	0	1	2	0	1	0	2	1	1	0	1	3	4	0	0
SNV:5T,4C,-6A,-7G	4	2	3	3	1	0	2	1	0	0	1	1	1	0	2	1	1	2	2	1
SNV:-5G,-8A	4	3	1	1	1	1	0	1	0	1	2	0	2	3	0	0	1	2	3	2
SNV:6G,-1G	5	3	2	4	1	1	4	1	1	0	0	0	3	0	3	0	0	0	0	0
SNV:1C,-7A	4	1	2	0	2	1	2	2	0	2	1	2	1	0	1	1	1	3	2	0
SNV:3C,2T,-3T,-4C	2	2	1	1	3	4	1	0	1	0	2	0	1	0	3	2	1	0	2	2
SNV:-1A,-2T,-3C	1	0	4	2	1	1	2	0	2	1	2	1	0	0	1	1	2	1	3	3
SNV:4C,-1A	1	2	2	2	3	1	3	0	1	2	3	1	0	0	1	2	2	0	1	1
SNV:-2C,-4C,-8G	1	3	2	3	3	1	3	2	0	3	0	1	1	0	0	0	2	1	1	1
SNV:3T,-2C,-5G	0	2	5	5	0	0	5	1	1	1	0	1	1	1	1	0	3	0	0	1
SNV:6A,3C,2T	0	3	3	3	2	2	3	0	1	0	0	1	1	1	0	1	1	2	1	3
SNV:3T,-2T,-4C	0	4	1	2	3	1	1	1	0	3	3	0	2	0	0	2	2	0	1	2
SNV:6A,3T,-2T,-3T	5	3	3	3	0	2	1	0	0	3	0	0	2	0	0	0	2	2	1	0
SNV:2T,-2G,-3T	4	2	3	4	2	2	1	1	1	0	1	0	1	1	1	0	2	1	0	0
SNV:5T,4C,1T,-6A,-8G	2	0	2	0	1	2	1	2	2	3	2	1	3	0	1	0	1	1	3	0
SNV:5T,4T,-2T	2	2	5	1	1	2	0	0	1	2	2	3	0	1	1	0	1	0	0	3
SNV:6A,2T,-2C,-3T	4	2	1	2	0	3	2	0	1	3	1	1	0	1	0	2	1	0	2	1
SNV:2T,-2T,-5G	2	3	2	1	2	0	1	0	0	1	2	2	0	2	2	0	2	2	1	2
SNV:3T,-2T,-6A,-7G	3	3	2	3	1	2	2	0	0	2	0	0	2	0	1	0	1	3	1	1
SNV:4T,-5G,-8G	1	1	3	5	0	2	0	2	0	1	0	2	2	0	2	3	1	0	1	1
SNV:6G,-2T,-4T	2	3	3	2	2	2	0	1	3	0	0	1	0	1	2	3	0	1	1	0
SNV:3T,2C,-4T	1	2	1	1	1	1	5	3	1	0	4	2	0	0	0	0	3	1	1	0
SNV:-2T,-3T,-4C	0	4	1	4	1	0	3	2	0	1	3	0	0	0	2	0	0	3	3	0
SNV:1T,-1G,-6A,-8G	4	0	4	3	1	1	0	0	2	0	0	0	1	1	2	0	1	0	5	1
SNV:-2T,-6A,-8G	4	1	5	0	2	0	0	2	1	0	2	0	2	1	2	1	0	1	1	1
SNV:6G,-2C	5	2	4	1	0	0	3	1	0	1	1	0	0	0	2	0	2	2	1	1
SNV:6A,-2C,-3T,-5A	2	3	1	1	0	0	1	2	0	0	2	0	2	0	2	0	4	1	3	2
SNV:5T,4C,-5G,-8G	1	5	2	3	1	0	0	1	0	3	1	1	0	2	1	2	2	1	0	0
SNV:6A,3T,-2T,-6A	5	4	3	1	1	2	2	2	0	1	0	0	1	1	1	0	2	0	0	0
SNV:3C,2T,-2C,-8G	1	2	4	1	0	1	1	0	0	2	1	1	1	0	0	0	3	4	3	1
SNV:5T,1T,-3T,-5A	4	1	1	4	0	0	2	0	1	3	0	2	0	1	3	1	0	1	2	0
SNV:-2G,-3T,-5A	3	1	3	4	1	2	1	3	0	0	1	1	1	0	0	1	1	0	1	2
SNV:3T,-3T,-4C	1	3	0	3	0	3	0	3	0	2	0	0	2	1	0	1	0	3	4	0
SNV:4T,3T,-2T,-4T	1	3	3	2	1	3	1	2	0	0	0	1	2	1	0	3	3	0	0	0
SNV:-1A,-4T	4	1	2	1	0	1	2	0	1	2	1	2	0	0	1	0	2	2	4	0
SNV:3T,2C,-1A	2	2	1	1	2	0	0	0	1	3	1	4	0	0	2	0	0	3	2	2
SNV:2C,-3C	1	3	1	3	2	1	1	3	1	0	1	0	0	0	2	1	4	0	2	0
SNV:5T,1T,-1A,-6A	4	5	1	1	0	2	0	0	0	0	3	0	0	2	1	2	0	1	3	0
SNV:2T,-2C,-5A	1	2	3	1	2	2	0	1	0	2	2	2	1	2	2	0	0	0	1	1
SNV:5T,3T,1T,-5G	1	3	4	2	1	1	1	0	1	2	2	0	1	0	0	0	2	1	2	1
SNV:-1G,-4C	2	2	6	1	1	1	2	1	0	0	2	0	0	0	0	0	3	1	2	1
SNV:3C,-5G	4	1	1	2	2	0	2	4	1	1	1	0	1	0	0	1	1	2	0	1
SNV:4C,3T,-1G	3	1	1	1	0	0	2	2	1	2	1	0	0	0	3	1	1	1	4	1
SNV:6A,2T,-2T,-5A	1	0	0	5	2	1	2	2	2	1	1	1	4	1	1	0	0	1	0	0
SNV:-4T,-7A	2	3	1	1	1	1	0	1	0	1	2	0	1	1	2	0	3	0	2	3
SNV:1C,-6A	0	1	3	3	2	0	0	0	0	2	1	0	2	1	1	1	3	1	3	1
SNV:2T,-2G	0	2	2	0	3	1	2	0	1	2	0	2	1	0	1	1	2	1	2	2
SNV:-7G,-8G	2	3	1	3	1	1	3	1	0	2	3	1	0	0	0	1	0	0	1	1
SNV:5T,2T,1T,-3T	4	1	0	0	0	1	3	0	1	1	1	0	2	0	0	2	0	2	2	4
SNV:2C,-2C	2	2	2	2	1	1	2	1	1	1	2	1	0	0	1	0	3	0	1	1
SNV:6G,2T,-3T	5	1	3	1	2	0	0	0	2	1	1	1	1	0	3	0	0	2	0	1
SNV:4C,-3T,-6A	2	2	3	2	2	3	2	0	0	1	0	1	0	0	1	0	1	0	3	1
SNV:6A,3T,-2T,-4T	2	3	1	5	0	0	3	3	1	1	0	0	1	0	0	1	0	2	0	1
SNV:4T,-3T,-5G	1	5	1	4	1	1	0	0	0	4	1	0	1	0	0	0	3	0	0	2
SNV:5T,3T,1T,-1G	1	1	2	5	0	3	3	1	1	2	0	0	1	0	3	0	0	0	0	1
SNV:4C,1T,-1G,-8G	2	5	1	1	1	1	3	1	0	0	1	0	1	0	1	1	1	1	2	1
SNV:5T,1T,-4T,-6A	2	4	3	2	1	1	1	0	1	4	0	0	0	0	1	0	2	1	1	0
SNV:4C,-4T	2	2	3	2	0	0	2	0	1	1	0	2	0	0	1	2	3	0	2	1
SNV:-1C,-2T	2	2	0	4	3	1	0	0	2	0	1	1	0	0	0	0	3	0	2	3
SNV:5T,4C,-3T,-8G	1	4	1	3	1	1	2	0	0	1	2	0	1	0	2	1	1	2	1	0
SNV:5T,1T,-7G	1	2	6	1	0	2	1	1	0	0	1	1	1	0	0	0	3	2	1	1
SNV:3T,-2T,-4T,-5G	1	4	3	1	1	0	0	0	1	1	2	2	1	1	0	1	1	1	2	1
SNV:2C,-4T	4	1	3	4	2	0	3	1	0	1	2	0	0	0	0	1	0	0	2	0
SNV:3T,1T,-8G	0	1	1	3	0	1	2	1	1	0	0	0	2	0	4	1	3	1	3	0
SNV:2T,-2C,-6A	3	2	3	2	1	0	1	0	1	0	1	1	0	0	1	0	3	0	2	2
SNV:5T,4T,-5G	3	3	1	1	0	1	2	0	4	2	0	1	2	0	1	0	0	0	0	2
SNV:4T,-3T,-8G	1	1	1	0	1	0	3	1	0	3	1	0	1	0	1	1	2	0	2	4
SNV:3T,2T,-3T,-8G	5	4	3	1	2	0	2	0	1	1	1	0	0	0	1	0	0	0	1	1
SNV:4T,-2T,-8G	1	4	3	0	1	1	0	1	0	2	1	2	1	1	0	0	2	1	1	1
SNV:2T,-4T,-5A	3	1	1	3	2	1	1	2	0	0	0	1	1	2	0	0	1	1	0	3
SNV:3T,2T,-3T,-5G	2	3	0	0	2	1	1	2	0	2	1	0	3	0	0	1	0	0	4	1
SNV:3T,-1G,-5G	3	1	4	0	2	1	1	1	2	1	1	1	2	0	0	0	0	0	2	1
SNV:5T,-1G,-5G	2	2	1	3	0	0	0	0	0	3	1	0	2	2	1	0	0	1	3	2
SNV:5T,2T,-3T,-5A	3	2	1	3	1	0	2	1	0	1	3	0	0	1	1	0	1	0	1	2
SNV:5T,3T,-4T,-6A	2	1	3	1	1	0	2	2	0	1	0	1	1	3	1	2	0	0	2	0
SNV:-2T,-4G	2	1	3	3	1	0	3	2	0	0	1	0	1	1	2	0	0	1	1	1
SNV:5T,4C,1T,-6A,-7G	3	2	2	1	4	1	0	1	0	1	1	0	1	1	0	0	2	1	0	2
SNV:4C,2C	2	1	3	4	0	0	0	1	1	2	1	1	2	0	2	2	0	0	0	1
SNV:5T,1T,-1G,-5G	1	3	2	3	0	2	1	1	0	2	0	2	1	0	1	2	1	0	1	0
SNV:3C,2T,-5G	1	0	3	2	2	2	3	2	1	1	1	1	1	1	0	0	0	0	2	0
SNV:5T,4C,1T,-5G	2	3	2	2	0	0	4	0	0	2	1	2	1	0	1	0	2	1	0	0
SNV:-4T,-8A	1	3	2	2	2	0	2	1	1	1	1	1	1	2	1	0	0	0	1	1
SNV:3T,-3C	2	2	1	4	2	0	2	0	0	1	0	3	2	0	0	1	1	0	1	1
SNV:6A,2T,1T,-6A	5	3	2	3	1	1	2	0	0	1	0	0	2	1	0	0	1	0	0	0
SNV:6A,-2C,-5A	4	1	0	2	2	0	3	0	1	3	1	0	0	1	1	1	0	0	2	0
SNV:5T,-3T,-6A,-8G	4	2	2	0	1	0	3	1	0	1	0	1	2	1	0	1	0	1	2	0
SNV:4C,-1C	3	2	0	0	0	0	2	2	0	1	2	1	1	1	0	0	2	4	1	0
SNV:-1G,-2T,-6A	5	0	1	2	0	2	1	0	2	1	0	1	1	1	0	0	2	1	0	2
SNV:5T,2C,1T,-6A	4	0	3	3	1	0	0	1	1	2	0	0	0	0	1	0	0	1	2	3
SNV:6G,4C	1	3	0	2	2	1	3	0	1	0	0	0	0	2	2	0	3	1	1	0
SNV:5T,4C,1T,-5G,-6A	1	1	0	1	1	1	1	2	0	2	2	5	1	1	1	0	1	1	0	0
SNV:3C,-2C,-3T,-4C	1	1	1	3	1	0	1	1	0	2	1	1	1	1	2	2	0	0	2	1
SNV:5T,4C,-7G	2	0	1	3	1	3	2	1	0	2	2	0	1	1	0	1	1	0	0	1
SNV:5T,4C,3T,-8G	0	2	3	2	1	1	2	1	0	0	1	1	4	0	1	0	0	0	1	2
SNV:4T,3T,-4T	0	1	5	2	0	1	3	1	1	1	0	1	0	1	1	0	0	1	1	2
SNV:6A,1T,-5A	3	1	1	4	1	3	0	0	1	0	0	0	2	0	0	0	3	1	1	0
SNV:5T,-8C	2	3	1	3	0	2	0	2	0	2	0	0	0	0	1	0	1	1	2	1
SNV:6A,-2T,-7G	4	1	0	2	3	2	0	1	0	0	0	0	1	1	0	0	3	1	2	0
SNV:6G,-2T,-6A	2	2	2	1	0	0	2	1	0	0	1	1	2	0	2	0	1	1	1	2
SNV:4C,-1G,-5G	2	1	1	0	1	1	2	1	1	2	1	2	1	1	0	0	1	2	0	1
SNV:1T,-2T,-3T,-6A	4	0	2	0	1	2	1	2	0	0	0	0	1	0	0	0	4	0	2	2
SNV:5T,4C,-1G,-6A,-8G	2	0	0	2	3	0	1	0	0	1	1	2	1	2	0	0	2	0	4	0
SNV:3T,-2T,-3C	4	0	3	2	3	1	1	1	1	0	0	1	0	0	0	0	2	1	1	0
SNV:1T,-1G,-5G,-6A	1	4	0	0	2	1	2	1	1	0	1	1	1	0	0	0	3	0	2	1
SNV:-3C,-8A	1	1	2	3	0	2	0	0	0	1	0	1	1	2	2	0	0	1	2	2
SNV:3T,-2T,-7A	1	2	1	0	1	1	0	1	0	1	2	1	1	1	2	0	1	2	1	2
SNV:3T,-2C,-4T	1	2	3	1	0	3	1	2	1	2	0	0	0	0	2	0	1	2	0	0
SNV:3G,2T,-2T	1	1	2	0	1	1	1	1	1	2	1	0	0	1	1	0	3	1	2	1
SNV:-5G,-6A,-7G	0	3	1	2	2	3	0	1	0	2	2	0	1	0	2	0	0	0	2	0
SNV:2T,1T,-2T	0	2	1	1	0	1	2	0	0	0	2	0	2	0	1	1	3	2	0	3
SNV:5T,3T,-1G,-6A	0	4	1	0	0	0	1	2	0	3	2	1	0	0	2	0	1	0	2	2
SNV:4C,-5A	1	0	2	5	2	3	0	0	0	1	1	0	1	1	1	0	1	0	1	0
SNV:4T,1T,-3T	2	1	1	1	0	0	1	0	2	1	0	1	1	0	1	1	3	2	1	1
SNV:5T,4T,-3T	6	2	2	1	0	0	0	0	0	1	1	1	1	1	1	0	1	0	2	0
SNV:2T,-2T,-3T,-8G	2	1	1	1	2	1	1	0	1	1	0	0	0	1	2	2	2	1	1	0
SNV:2T,-5T	2	1	1	0	0	1	2	2	0	1	0	3	0	0	0	2	2	1	0	2
SNV:6A,3T,2T,-2T,-3T	3	2	2	1	2	0	1	0	0	1	0	1	0	0	0	1	1	2	2	1
SNV:1T,-5G,-8G	1	1	3	3	2	0	0	1	0	1	0	1	1	0	0	0	0	3	2	1
SNV:3C,2A	1	1	1	1	2	3	3	2	0	0	1	0	0	0	2	0	0	1	1	1
SNV:5T,3T,-3T,-6A	2	1	0	3	1	0	1	0	1	2	1	1	0	0	1	0	3	1	2	0
SNV:-3T,-4C,-8G	3	2	1	1	0	1	1	0	0	2	2	0	0	0	2	0	1	1	2	1
SNV:3C,2T,-3T,-8G	1	2	1	1	2	2	1	2	0	2	0	0	1	0	1	0	1	1	1	1
SNV:5T,3T,-6A,-8G	1	2	1	0	2	1	0	1	3	3	0	1	0	1	1	0	0	1	2	0
SNV:6G,5T,1T,-6A	1	1	1	3	1	1	1	0	0	0	0	0	2	1	0	1	4	0	2	1
SNV:6G,-2T,-5G	1	5	1	1	0	0	0	1	1	0	0	2	0	0	0	1	1	0	5	1
SNV:2T,-2T,-4C	0	1	1	0	2	1	0	0	2	0	0	0	1	2	2	0	3	1	1	3
SNV:4T,-3T,-5A	0	2	3	1	0	2	0	1	1	1	0	1	2	0	3	0	1	1	0	1
SNV:3G,-2T	0	3	2	3	1	1	0	1	1	1	0	0	1	0	1	2	2	1	0	0
SNV:-2C,-3T,-4C,-5A	0	0	1	1	1	0	4	1	1	1	1	0	3	0	0	0	4	0	1	1
SNV:6A,2T,1T,-3T	4	0	0	1	2	1	2	0	1	1	1	0	1	2	0	0	0	3	0	0
SNV:3C,2T,-6A	1	4	1	3	2	0	0	0	0	0	1	0	1	1	1	1	1	0	2	0
SNV:6G,4T,-3T	4	0	2	1	0	1	1	0	1	1	0	0	0	0	3	0	0	2	2	1
SNV:3C,-1G,-8G	2	1	0	1	0	0	2	1	1	1	2	0	2	0	2	1	2	0	1	0
SNV:4C,-1G,-7G	3	2	1	1	0	0	2	1	0	1	0	1	0	0	2	0	2	0	2	1
SNV:-2C,-3T,-4T	3	2	1	2	0	0	1	0	0	2	0	1	1	0	1	1	2	1	0	1
SNV:2A,-3T	1	0	1	0	1	2	1	0	1	0	0	1	4	1	1	1	2	0	1	1
SNV:5T,1C	4	1	1	2	2	0	0	1	0	2	0	1	2	0	0	0	1	1	0	1
SNV:6G,3T,-2T,-5G	4	0	1	1	1	2	1	1	2	2	0	0	2	0	1	0	0	1	0	0
SNV:3T,2C,-2C	1	1	1	2	1	1	2	0	0	1	1	0	2	0	0	1	2	1	1	1
SNV:4C,-1G,-6A,-7G	3	1	2	1	0	0	0	0	0	2	2	0	3	0	0	0	2	1	1	1
SNV:5T,1T,-2T,-4T	3	1	2	0	0	0	2	0	0	0	0	1	0	0	1	0	4	1	2	2
SNV:5C,1C	4	0	2	1	0	0	0	1	0	2	1	2	0	1	0	1	1	2	1	0
SNV:3T,2T,-3T,-4C	0	3	2	2	1	1	2	0	2	0	0	0	2	0	1	1	0	1	1	0
SNV:-1G,-4G	0	3	0	1	3	1	2	1	1	1	0	1	2	1	0	0	0	2	0	0
SNV:2T,-4G	0	2	0	1	2	1	3	2	0	1	0	0	2	0	1	1	0	1	1	1
SNV:1T,-7A	0	1	3	3	0	0	1	0	1	0	0	2	4	1	0	0	0	2	0	1
SNV:6G,4T,-4T	0	1	3	1	2	0	2	0	0	2	0	2	2	0	0	0	1	0	1	2
SNV:-2G,-4T	0	0	2	4	0	1	2	1	1	1	1	0	3	0	1	1	0	0	1	0
SNV:6A,5T,2T	3	2	1	1	1	1	0	1	0	2	0	0	2	0	1	1	1	1	0	0
SNV:3C,-7G	1	1	3	5	0	1	0	0	1	1	1	0	1	1	0	0	0	1	1	0
SNV:2T,-2T,-3T,-4T,-5A	3	2	3	1	2	0	1	0	0	1	1	0	1	0	0	0	0	0	2	1
SNV:5T,-5G,-6A,-8G	2	1	2	3	0	1	0	1	0	1	0	0	1	0	2	1	0	1	2	0
SNV:2T,1T,-3T,-6A	2	1	1	1	1	1	0	1	1	2	1	0	0	1	0	0	1	1	3	0
SNV:-2T,-8C	1	2	1	0	3	3	0	0	1	1	2	0	0	2	0	1	0	1	0	0
SNV:3T,-2T,-3T,-5G	4	0	3	2	1	1	0	3	0	0	1	0	0	0	2	0	1	0	0	0
SNV:1T,-1A,-2T	1	0	1	3	4	0	1	0	1	0	0	2	0	0	2	0	0	0	2	1
SNV:6A,2T,-2T,-4T	1	1	2	2	0	0	0	1	1	1	1	0	1	0	2	0	2	2	0	1
SNV:1T,-3T,-5G,-6A	1	0	0	2	1	1	0	0	1	1	1	2	0	0	2	2	1	3	0	0
SNV:1T,-1C	1	1	1	2	0	1	2	2	0	1	2	0	1	1	2	0	0	0	1	0
SNV:-2C,-3C	1	2	4	1	1	0	1	1	0	0	1	0	1	1	0	3	0	0	1	0
SNV:5T,1T,-1G,-5G,-6A	2	4	1	0	1	0	0	2	2	1	2	1	0	0	0	0	0	0	1	1
SNV:-2G,-8G	2	3	2	0	1	1	0	0	0	2	0	2	0	0	0	0	2	0	1	2
SNV:6A,3T,-3T,-5A	1	2	3	0	0	1	4	0	0	0	0	0	2	0	1	0	1	1	0	2
SNV:2T,-3C	2	0	2	2	2	0	1	1	0	1	1	0	1	0	0	0	0	1	3	1
SNV:5T,4C,3T,1T,-6A	1	0	3	0	4	2	1	1	0	0	2	0	0	1	1	0	2	0	0	0
SNV:5T,-7A	1	2	3	2	2	1	0	0	0	1	1	0	1	0	1	1	1	1	0	0
SNV:5T,4C,1T,-2T,-6A	1	1	1	1	2	2	0	1	0	0	0	2	1	1	0	1	0	1	3	0
SNV:-1G,-6A,-7G	3	3	0	0	1	0	1	0	0	1	0	2	0	0	2	1	0	1	3	0
SNV:5T,1T,-5G,-8G	1	2	0	0	2	0	4	0	1	0	2	1	0	1	0	0	0	2	1	1
SNV:3T,-2C,-3T,-5A	1	1	0	3	0	1	1	0	1	2	0	0	2	1	0	0	1	0	2	2
SNV:3T,2A,-2T	1	1	1	0	0	0	2	0	0	1	1	0	0	0	0	0	5	0	4	2
SNV:-5T,-6A	1	1	1	5	2	1	1	2	0	2	1	0	0	0	0	0	0	0	1	0
SNV:5T,-2T,-6A,-7G	1	1	1	2	1	0	0	2	0	2	1	0	1	0	3	1	0	0	2	0
SNV:5C,-3T	1	1	0	2	1	0	2	0	2	1	1	0	1	0	1	2	0	1	0	2
SNV:5C,-6A	1	0	3	0	1	0	2	1	1	0	1	0	1	1	2	0	2	0	1	1
SNV:1C,-1G	1	2	1	1	1	0	1	1	0	3	0	1	0	0	2	1	0	1	1	1
SNV:6G,4T,3T	1	1	5	1	0	2	0	1	1	0	0	1	0	1	2	0	1	0	0	1
SNV:6A,3T,-2T,-5A	0	4	2	0	1	0	2	0	0	1	2	2	1	1	0	0	1	0	0	1
SNV:5T,3T,-2T,-3T	0	2	2	0	0	0	3	0	1	0	0	2	3	0	0	1	1	1	1	1
SNV:5T,-3T,-5G,-6A	0	0	2	3	3	0	2	0	0	1	0	0	2	1	0	1	1	0	1	1
SNV:2T,1T,-3T,-5A	1	0	1	0	2	2	1	0	0	0	0	2	1	0	1	1	1	1	2	1
SNV:5T,-3T,-5A,-6A	3	1	2	0	0	0	1	0	1	0	1	0	0	1	1	1	2	1	1	1
SNV:-5A,-6A,-8G	2	2	1	1	3	1	0	0	0	0	0	0	1	1	0	1	1	0	2	1
SNV:6A,4C	1	1	0	0	1	2	1	1	1	3	0	1	0	0	0	1	1	1	1	1
SNV:6A,-1G	1	0	2	1	2	0	0	0	0	2	2	0	1	1	2	1	1	0	0	1
SNV:-2C,-6A,-8G	1	1	2	2	0	0	0	0	1	2	1	0	1	0	1	1	2	0	1	1
SNV:5T,4C,1T,-1G,-8G	3	2	1	2	1	1	0	0	0	1	0	0	0	1	1	2	0	0	2	0
SNV:5T,1T,-3T,-8G	2	0	0	3	0	0	0	0	1	2	1	0	1	0	0	1	3	0	1	2
SNV:5T,1T,-3T,-5G	1	1	2	1	1	1	3	0	0	0	0	1	1	0	2	0	0	1	2	0
SNV:5T,1T,-2T,-3T	2	0	4	1	3	1	0	1	0	0	1	0	0	0	1	3	0	0	0	0
SNV:1C,-2T	2	0	1	2	3	1	0	1	1	1	0	0	0	1	0	2	0	1	0	1
SNV:-2T,-6A,-8A	3	1	2	2	0	1	0	0	0	1	2	1	1	0	1	0	0	0	1	1
SNV:-6A,-7G,-8A	1	4	1	0	2	1	0	0	0	1	3	1	0	1	0	0	0	0	1	1
SNV:-2T,-3C,-4T	2	3	1	2	1	0	1	0	0	0	0	1	0	0	1	2	0	2	1	0
SNV:3T,1C	2	0	2	1	2	1	2	2	0	0	0	1	0	0	1	0	1	0	0	2
SNV:-2T,-4T,-5G	4	0	0	0	2	1	1	0	2	1	1	0	0	2	1	1	1	0	0	0
SNV:1T,-1A,-8A	1	4	0	1	0	0	1	1	0	2	0	0	2	1	1	0	1	0	0	2
SNV:6G,3T,-2T,-4T	1	2	1	0	0	2	2	1	0	1	1	1	1	0	1	0	1	0	2	0
SNV:3G,2T,-3T	1	1	2	2	0	2	1	0	1	0	3	0	0	0	0	1	0	1	2	0
SNV:1T,-2C,-3T	1	1	2	0	2	1	1	2	0	1	0	0	0	1	0	1	1	3	0	0
SNV:5C,2C	1	1	0	1	0	1	3	0	2	1	1	0	0	1	1	0	0	2	2	0
SNV:2T,-4C,-5A	0	3	1	1	0	1	0	1	1	0	1	3	0	0	1	0	1	0	3	0
SNV:2C,-1A,-3C	0	2	0	0	0	1	3	0	2	0	1	0	1	0	0	3	1	1	2	0
SNV:3T,-2T,-5G,-6A	0	0	2	2	1	0	1	1	1	0	1	1	1	1	0	0	0	0	2	3
SNV:5T,1T,-5A,-6A	5	2	1	0	0	1	0	0	0	1	0	0	0	0	1	1	1	1	2	0
SNV:6A,5T,-5A	2	1	2	2	1	0	1	2	0	0	0	0	0	2	0	0	1	1	1	0
SNV:4T,1T,-1G	2	1	1	1	0	1	0	2	0	0	2	0	0	1	0	1	0	0	3	1
SNV:6A,-3T,-5G	1	1	1	1	1	0	0	0	0	0	0	2	2	0	2	2	0	0	3	0
SNV:6A,-2C,-6A	3	1	0	1	2	1	0	1	1	0	2	0	0	0	0	1	0	0	2	1
SNV:3T,2T,1T,-2T	2	1	1	1	1	2	0	1	1	1	0	0	1	0	0	1	1	1	1	0
SNV:2C,-2C,-3T	2	0	1	4	1	1	1	0	0	0	1	0	0	0	2	0	3	0	0	0
SNV:6A,2T,-2T,-3T,-5A	2	2	2	2	0	0	0	0	0	1	0	0	1	1	0	1	1	1	0	2
SNV:3C,2T,-2C,-3T,-4C	1	0	0	2	0	1	1	0	2	0	0	1	0	0	1	1	1	2	3	0
SNV:5T,-2C,-6A	3	3	0	2	1	0	2	0	0	0	1	0	1	0	1	0	0	0	0	2
SNV:6A,5T,-3T	1	1	1	2	0	1	1	1	0	1	0	1	1	0	0	1	2	0	2	0
SNV:6A,4T,-3T	2	2	0	2	1	0	0	1	1	1	0	1	1	0	0	0	2	0	0	2
SNV:5T,3T,1T,-5G,-6A	3	0	0	2	0	4	2	1	0	2	0	0	0	1	0	0	0	0	0	1
SNV:1T,-3T,-4T	3	2	1	2	1	0	1	1	1	0	1	0	1	0	0	1	0	0	0	1
SNV:3C,-3T,-4C	1	1	3	0	0	1	2	0	1	2	0	0	1	0	0	0	0	2	2	0
SNV:2C,1T,-6A	2	1	0	1	1	0	1	2	0	1	0	1	0	0	2	0	2	0	2	0
SNV:-6A,-7A	2	1	2	2	0	1	1	0	1	1	0	0	0	0	1	0	0	1	0	3
SNV:6G,5T,-5G	3	1	1	0	1	1	1	0	0	0	1	1	2	0	0	0	3	1	0	0
SNV:3T,2C,-6A	1	1	2	1	0	0	0	0	1	3	1	1	1	0	1	0	1	0	2	0
SNV:3T,-2T,-4T,-8G	3	1	1	1	0	0	1	0	1	1	0	1	0	1	2	0	0	0	1	2
SNV:5C,-1A	2	0	1	1	0	0	0	2	1	0	0	0	1	1	2	2	1	1	0	1
SNV:3C,-5A	0	3	1	0	0	1	0	1	0	0	0	0	0	1	0	1	0	0	6	2
SNV:6G,1T,-6A	0	3	0	1	0	1	0	0	0	4	1	0	1	0	2	0	1	1	1	0
SNV:3T,1T,-3T,-6A	0	2	0	1	1	0	0	0	0	1	1	1	1	0	0	0	2	2	2	2
SNV:3G,-2C	0	1	3	0	0	0	0	1	0	0	1	1	0	0	2	1	2	1	3	0
SNV:-5G,-6G	0	1	0	4	1	0	1	1	1	0	1	0	1	0	0	1	1	0	0	3
SNV:4G,-6A	0	1	3	0	0	0	0	0	0	4	1	1	1	0	3	0	0	0	2	0
SNV:1T,-8C	0	2	1	1	1	2	0	1	1	1	1	0	1	1	0	1	0	2	0	0
SNV:2T,-4T,-6A	0	1	4	2	0	0	0	1	0	1	2	1	0	0	1	0	1	0	1	1
SNV:2C,-1G	0	0	3	2	2	0	0	0	1	1	1	0	0	0	1	0	2	1	2	0
SNV:6A,3T,1T	1	3	0	1	2	0	0	0	0	1	1	0	0	1	1	1	0	1	0	2
SNV:3C,2T,-4T	2	1	1	3	1	0	0	0	0	1	0	2	0	0	0	0	1	3	0	0
SNV:5T,4T,-5G,-6A	1	0	1	3	0	2	0	1	0	1	1	0	1	0	0	0	0	1	2	1
SNV:5T,4C,-4T	3	2	2	2	0	0	2	0	0	0	1	1	0	0	0	0	0	0	1	1
SNV:5T,4C,3T,1T	4	0	2	0	1	0	1	1	0	0	1	1	2	0	0	1	1	0	0	0
SNV:3T,2C,-3T	1	3	3	0	1	0	0	0	1	1	1	0	1	0	0	0	1	2	0	0
SNV:5T,3T,1T,-3T	1	1	2	1	2	0	1	1	1	0	0	0	1	0	0	0	1	0	2	1
SNV:3C,-8A	1	1	1	1	3	1	0	0	0	0	0	0	0	0	3	0	0	2	1	1
SNV:4T,3C,2T	4	0	0	1	0	1	2	0	2	2	1	0	1	0	0	0	0	0	0	1
SNV:5T,-1G,-2T	1	3	1	1	0	0	1	1	1	1	0	2	2	0	0	0	1	0	0	0
SNV:-2C,-6A,-7G	2	0	1	2	2	0	1	1	0	1	0	1	0	0	1	0	0	1	1	1
SNV:3C,2T,-2C,-4C	2	1	1	1	1	0	1	0	0	1	0	0	0	0	0	2	0	1	1	3
SNV:6A,3T,2T,-5A	2	1	0	3	1	2	2	1	1	0	0	0	0	0	1	0	0	0	1	0
SNV:5T,4C,-6A,-8A	1	0	2	3	0	1	0	0	1	1	0	0	0	1	1	2	0	2	0	0
SNV:2T,-2T,-3T,-4C	1	2	0	1	1	0	0	3	1	0	0	0	0	1	2	0	1	0	1	1
SNV:5T,4G	2	0	1	1	0	1	1	0	0	1	1	0	0	0	1	1	1	3	0	1
SNV:4T,-6G	1	0	1	1	1	0	3	0	0	1	0	1	0	1	1	0	1	2	1	0
SNV:3C,-4C,-8G	2	1	1	2	0	0	0	0	0	1	2	0	2	0	1	0	1	1	1	0
SNV:4C,3T,1T,-6A	3	0	0	3	2	1	0	1	2	0	0	0	1	0	0	0	1	1	0	0
SNV:6A,-2T,-3T,-6A	1	1	0	2	0	1	1	1	0	1	1	1	1	2	0	0	0	1	1	0
SNV:3T,-2C,-5A	1	2	2	1	1	1	0	2	1	1	0	0	0	0	1	0	1	0	0	1
SNV:5T,3T,1T,-3T,-6A	1	0	2	1	2	0	1	1	1	0	0	0	0	1	1	1	1	0	1	1
SNV:-1G,-6A,-8A	1	4	0	3	1	0	0	0	0	1	0	0	0	0	0	0	1	1	2	1
SNV:6G,3T,-4T	1	1	3	0	0	1	0	0	0	1	0	1	0	0	1	0	2	0	1	3
SNV:5C,4T	3	1	3	1	0	1	1	1	0	0	0	0	1	0	0	0	0	0	0	3
SNV:1T,-6G	1	0	0	2	2	1	1	0	0	1	1	0	1	1	0	1	0	2	1	0
SNV:6G,3T,-3T	1	2	0	1	0	1	0	0	1	1	0	2	2	1	1	0	1	0	0	1
SNV:-7A,-8A	1	2	1	0	0	0	0	1	1	0	0	0	0	2	0	0	4	1	2	0
SNV:4T,-8A	2	2	3	0	0	0	0	0	0	2	1	2	0	0	1	1	0	0	0	1
SNV:-2T,-5G,-8G	1	1	2	1	1	1	0	0	0	1	2	1	1	1	0	0	0	1	0	1
SNV:3T,-2C,-3T,-8G	0	4	2	1	0	0	1	0	0	0	0	1	2	1	1	1	0	0	0	1
SNV:6A,4T,2T	0	3	1	3	0	0	0	0	0	2	1	0	0	2	1	0	1	1	0	0
SNV:4C,3T,-1G,-8G	0	2	2	1	0	1	0	1	0	0	1	0	0	0	2	0	2	0	2	1
SNV:6G,5T,-3T	0	2	1	1	2	1	0	1	0	1	1	0	0	0	0	0	2	2	1	0
SNV:1T,-2T,-5A	0	2	2	2	0	0	1	0	1	1	1	1	0	0	0	1	0	0	1	2
SNV:3C,-2C,-3T,-8G	0	1	3	0	1	0	0	0	0	2	1	1	1	1	1	0	1	0	1	1
SNV:2C,-1A,-8A	0	1	2	1	3	1	0	1	0	0	0	0	0	1	0	0	2	1	1	1
SNV:3T,-6A,-8A	0	1	2	2	1	0	0	3	1	1	0	0	0	0	0	2	1	0	1	0
SNV:-1A,-2T,-4T	0	0	0	3	0	0	2	0	0	4	1	1	0	0	0	0	1	1	2	0
SNV:6A,2T,-5A,-6A	3	0	2	1	0	1	1	0	0	1	0	0	0	0	1	0	2	0	1	1
SNV:1T,-3T,-5A,-6A	4	2	0	2	0	0	0	0	0	1	1	1	0	1	0	0	0	0	1	1
SNV:2T,1T,-5A	1	1	1	2	0	0	2	0	0	1	1	0	0	0	0	0	1	2	1	1
SNV:2T,-3T,-6A,-8G	3	2	0	1	1	0	0	1	1	0	0	0	2	0	2	0	0	1	0	0
SNV:4G,-8G	1	0	1	1	0	0	1	0	2	1	0	0	1	0	0	1	2	2	0	1
SNV:1T,-2T,-5G,-6A	3	2	0	1	1	0	0	0	0	2	0	0	0	2	0	1	0	0	2	0
SNV:2T,-2T,-4T,-5A	2	3	0	1	0	0	0	0	2	0	1	0	2	1	0	1	1	0	0	0
SNV:4T,3T,2T	1	2	2	0	0	0	3	0	0	1	0	0	0	0	0	1	3	1	0	0
SNV:5T,3T,1T,-4T	2	1	0	1	0	2	2	0	0	0	1	0	0	0	1	0	3	1	0	0
SNV:2T,-2C,-3T,-6A	1	2	0	0	2	1	2	1	0	1	0	1	0	0	0	2	1	0	0	0
SNV:5T,2T,-5G	2	0	0	2	0	0	1	0	1	0	2	2	1	1	0	0	1	1	0	0
SNV:5T,1T,-1G,-2T	2	1	0	1	1	1	0	0	1	1	0	1	1	0	0	0	2	0	0	2
SNV:2T,-3T,-4T,-5A	1	3	1	1	0	0	1	1	0	1	0	0	2	0	1	0	0	1	0	1
SNV:4C,1T,-5G	2	0	1	0	2	1	0	0	1	2	0	2	1	0	0	0	0	1	1	0
SNV:3C,-1A	3	0	2	2	3	0	0	0	0	0	0	3	0	1	0	0	0	0	0	0
SNV:3G,-8G	1	2	1	2	0	0	0	0	0	0	2	0	1	0	1	0	1	1	1	1
SNV:5T,2T,1T,-3T,-6A	1	1	0	1	0	0	1	2	0	1	0	1	1	0	2	0	1	1	1	0
SNV:5T,4T,1T,-5G	1	1	0	4	0	0	0	0	0	0	0	1	0	2	0	1	0	1	2	1
SNV:2T,1C	1	0	1	0	2	0	0	0	0	0	2	1	0	0	3	0	0	1	3	0
SNV:2T,-2C,-3T,-4C	1	0	0	2	2	0	1	1	0	1	1	1	0	1	1	0	1	1	0	0
SNV:2T,-3T,-5T	1	2	0	0	1	1	0	0	0	0	2	0	0	1	0	2	2	0	1	1
SNV:1T,-2T,-4T,-6A	1	1	1	1	0	0	1	1	2	0	2	0	0	0	1	0	0	1	2	0
SNV:6A,-2G	1	0	0	2	0	2	1	1	0	0	0	1	0	0	0	1	0	2	1	2
SNV:5T,3T,2T,-2T	1	1	2	2	0	1	1	1	0	0	1	0	0	1	0	0	1	1	1	0
SNV:5T,-2C,-3T,-6A	1	0	1	1	0	2	1	0	0	1	2	2	1	1	0	0	0	0	1	0
SNV:6G,3T,2T	1	2	0	0	2	2	0	0	1	0	1	1	1	1	1	1	0	0	0	0
SNV:3C,-7A	2	3	1	1	0	2	1	0	1	2	0	0	0	0	0	0	0	1	0	0
SNV:6G,4T,3T,-2T	1	0	1	1	4	2	0	1	0	0	1	0	0	0	1	0	0	0	2	0
SNV:4T,-7A	3	2	1	2	0	1	0	1	0	1	0	0	0	0	2	0	0	0	0	1
SNV:-3C,-4T	3	1	0	2	3	0	0	0	1	0	1	1	1	1	0	0	0	0	0	0
SNV:3T,1T,-8A	1	2	0	1	0	0	0	0	0	2	0	0	1	1	1	0	3	1	0	1
SNV:-4T,-6T	1	1	0	0	2	1	1	0	2	1	0	2	0	0	1	0	0	1	0	1
SNV:3T,-2C,-4C	0	4	1	1	0	0	2	1	0	1	1	1	1	0	0	0	0	0	0	1
SNV:-3T,-4T,-8G	0	1	1	2	1	2	1	1	0	1	0	0	1	1	1	0	0	0	1	0
SNV:-2T,-5A,-6A	0	1	3	1	0	1	0	1	0	2	1	0	1	0	0	2	0	1	0	0
SNV:5T,3T,-2T,-4T,-6A	0	1	1	1	0	0	2	2	1	0	0	0	1	1	1	0	2	0	1	0
SNV:6G,5T,4C	0	0	0	2	0	0	0	1	0	3	0	1	1	2	2	0	1	0	0	1
SNV:-5A,-7G	1	0	1	0	0	2	2	0	1	0	0	0	2	0	0	0	3	0	0	1
SNV:6A,-6A,-8G	2	0	0	2	1	0	0	0	0	1	0	0	2	0	0	1	1	1	1	1
SNV:-1G,-5A	2	1	0	1	0	3	1	2	0	1	0	0	0	0	1	0	1	0	0	0
SNV:3T,2T,-2G	1	1	1	1	0	1	0	0	0	1	2	0	0	1	1	2	0	0	1	0
SNV:6A,-8A	1	1	1	0	1	1	1	1	0	0	1	1	1	0	0	0	1	0	2	0
SNV:4T,2T,-5G	1	0	0	0	0	1	1	3	0	1	2	1	0	1	0	0	1	1	0	0
SNV:5T,2T,-6A,-8G	1	2	1	2	0	1	0	0	0	0	1	0	2	0	1	0	1	1	0	0
SNV:3G,2T,-2C	1	1	0	1	0	3	0	0	1	1	1	0	0	1	1	1	1	0	0	0
SNV:5T,4C,1T,-2T	2	1	1	0	2	1	1	1	0	1	0	0	0	1	0	2	0	0	0	0
SNV:6A,2T,-4T	1	3	3	1	0	0	0	0	0	1	1	0	0	2	0	0	1	0	0	0
SNV:4T,3T,-3T	4	1	1	0	2	0	0	0	0	2	0	0	1	0	1	0	0	0	1	0
SNV:4T,-6A,-8G	2	2	0	1	0	0	0	0	0	1	1	0	1	0	0	1	0	1	1	2
SNV:3T,1T,-2T,-3T	1	1	0	1	1	1	0	1	0	0	1	0	1	0	0	0	2	0	2	1
SNV:4T,2T,-6A	1	1	0	3	1	0	0	0	1	1	0	2	1	0	0	1	0	0	1	0
SNV:6A,1T,-3T,-5A	1	1	1	0	2	0	0	0	1	0	1	0	0	0	1	1	1	1	1	1
SNV:5T,-2T,-6A,-8G	1	2	1	2	0	1	0	0	0	2	1	0	1	1	0	0	0	0	0	1
SNV:5T,1T,-2T,-5G,-6A	1	1	0	1	0	1	2	0	0	2	0	1	0	0	0	0	2	0	2	0
SNV:6G,5T,3T	1	0	2	0	0	2	1	0	0	0	0	1	1	0	1	1	0	1	0	2
SNV:5T,-2T,-5G,-6A	2	0	0	1	4	1	0	0	0	0	0	1	0	0	0	1	1	0	1	1
SNV:6G,-2T,-8G	1	1	0	1	0	0	0	0	0	2	2	0	0	0	1	0	1	1	2	1
SNV:6A,3T,-5A	1	1	0	3	0	0	1	0	0	1	1	1	1	1	0	0	0	1	1	0
SNV:-3T,-6G	1	1	1	2	0	0	0	1	0	2	1	1	2	0	0	0	0	0	1	0
SNV:4C,-6A,-8A	1	1	2	2	3	0	0	1	0	1	1	0	0	0	0	0	0	0	0	1
SNV:-2T,-3T,-4T,-5A	1	0	1	1	1	2	0	0	0	0	0	2	0	1	1	1	2	0	0	0
SNV:1C,-3C	1	2	1	1	1	1	1	0	1	1	0	1	0	1	0	0	0	0	1	0
SNV:3T,-1G,-2T,-6A	1	0	0	1	2	2	1	0	0	1	0	0	2	0	0	0	1	1	1	0
SNV:3C,-4T	2	1	0	0	0	1	2	0	0	0	1	0	1	1	0	0	1	1	0	2
SNV:5C,-8G	1	0	1	1	2	0	1	0	0	2	1	1	0	1	0	0	1	0	0	1
SNV:5T,-1A,-2T	1	0	2	1	2	0	1	1	0	1	1	0	0	0	0	0	1	0	0	2
SNV:4T,3T,-6A	1	1	1	0	0	0	0	1	1	0	1	0	0	1	1	2	0	1	1	1
SNV:6G,5T,4T	0	2	2	0	1	0	1	0	0	1	0	1	2	0	1	0	0	1	1	0
SNV:3T,2T,-2T,-3T,-4T	0	2	1	3	1	1	0	0	0	0	0	0	0	1	0	0	2	1	1	0
SNV:3C,2T,-7A	0	1	2	0	2	0	0	0	0	0	3	0	0	0	2	0	2	1	0	0
SNV:3T,1T,-1G,-2T	0	1	2	1	1	0	2	0	1	0	0	0	0	0	1	0	1	1	1	1
SNV:-6A,-8C	0	2	2	0	3	0	0	0	0	0	0	0	2	0	1	0	1	1	0	1
SNV:5T,3T,1T,-1G,-6A	0	1	1	3	0	0	1	1	1	1	1	1	0	0	0	0	1	1	0	0
SNV:3T,-2C,-6A	0	1	1	2	0	1	0	0	0	1	1	2	0	0	2	0	0	1	1	0
SNV:4C,-1G,-8C	0	1	1	1	1	0	2	1	0	0	0	1	1	0	0	0	0	1	3	0
SNV:2T,-4T,-8G	0	3	0	2	0	0	0	0	0	1	0	0	1	1	0	0	1	2	2	0
SNV:4T,3T,-2T,-3T	0	1	1	2	1	1	1	0	0	0	0	0	0	0	0	1	0	2	2	1
SNV:6G,-3T,-8G	0	1	1	0	0	2	4	0	1	0	0	0	1	0	0	1	0	1	1	0
SNV:-2C,-5G,-8G	0	0	1	0	2	1	0	0	0	1	1	0	1	1	1	0	2	1	0	1
SNV:5T,4T,-8G	0	0	2	1	0	1	0	0	0	3	0	1	1	0	1	0	0	0	1	2
SNV:1T,-3C	0	0	2	2	0	0	2	1	0	1	0	0	1	1	0	0	0	3	0	0
SNV:5T,2T,-2T,-6A	0	0	1	0	0	0	2	0	0	1	1	1	1	0	2	0	2	1	1	0
SNV:-3C,-6A	0	0	0	1	0	1	1	2	1	2	1	0	1	0	0	0	0	0	0	3
SNV:1C,-4T	0	0	0	1	1	2	1	1	1	1	1	0	1	0	0	0	2	1	0	0
SNV:4T,1T,-5G,-6A	2	2	0	1	2	0	0	1	0	0	0	0	1	0	0	1	0	1	1	0
SNV:4C,2C,-1G	1	1	2	2	0	0	1	1	0	0	0	0	0	0	0	0	4	0	0	0
SNV:1T,-1G,-4T	2	1	1	0	2	1	0	0	0	0	0	0	0	0	0	1	0	1	1	2
SNV:5T,4C,3T,-2T,-6A	1	1	2	1	1	1	0	0	0	0	0	1	0	0	1	0	0	0	1	2
SNV:5T,2T,-5G,-6A	2	1	1	1	2	1	0	0	0	0	0	0	0	1	0	0	0	1	1	1
SNV:-1G,-2T,-8G	1	2	1	1	0	1	0	2	0	0	0	0	1	0	1	1	0	0	1	0
SNV:5T,4C,3T,-5G	4	0	1	1	1	0	1	2	0	1	1	0	0	0	0	0	0	0	0	0
SNV:4T,2T,-2T,-3T	3	3	0	0	1	0	1	0	0	3	0	0	0	0	0	0	0	0	0	1
SNV:6A,1T,-2T,-6A	1	1	1	1	1	0	3	0	0	1	1	0	1	0	0	0	0	0	1	0
SNV:2T,-7G	4	2	0	1	0	1	0	0	0	0	0	0	0	1	0	0	1	0	1	1
SNV:-1G,-7A	3	0	3	1	1	0	0	0	0	0	0	0	0	1	0	0	0	1	1	1
SNV:-3C,-8G	1	2	0	0	1	2	2	1	1	0	0	0	0	0	0	0	0	1	1	0
SNV:1C,-1A	1	0	1	2	0	0	0	0	0	0	1	5	0	0	1	0	0	0	1	0
SNV:6A,2T,-5G	2	3	0	1	1	1	0	1	0	0	0	0	0	0	0	0	1	0	0	2
SNV:4C,1T,-2T	1	1	1	2	0	1	0	2	0	0	0	0	0	1	0	1	1	1	0	0
SNV:3T,-2T,-3T,-8G	1	1	0	3	0	0	1	0	0	1	0	1	0	0	0	0	2	1	0	1
SNV:1T,-2T,-6A,-7G	1	2	1	2	1	0	0	0	0	1	2	1	0	0	0	0	1	0	0	0
SNV:5T,-6G	1	0	0	2	0	0	0	0	0	3	0	1	0	0	1	0	1	2	1	0
SNV:4C,-2T,-3T	1	1	1	1	0	0	1	0	1	0	1	1	0	0	0	0	3	1	0	0
SNV:6G,2T,-2T	1	2	2	1	1	0	0	1	0	0	2	1	0	0	0	0	0	0	0	1
SNV:5T,-5G,-6A,-7G	1	1	2	1	0	1	0	1	0	2	0	0	0	0	0	1	1	1	0	0
SNV:6A,4T,3T,-2T	2	1	1	1	0	0	1	0	1	2	1	0	0	0	0	1	1	0	0	0
SNV:6G,5C	3	0	0	1	0	0	0	1	0	2	0	0	0	0	1	0	1	0	2	1
SNV:-2C,-3T,-7A	3	2	1	0	0	0	0	2	0	0	0	0	0	0	3	0	1	0	0	0
SNV:2T,-2C,-3T,-5G	1	0	0	1	1	2	0	2	0	0	1	0	4	0	0	0	0	0	0	0
SNV:3C,2T,-2C,-3T,-8G	1	1	0	1	1	2	0	0	0	0	0	0	2	0	1	1	0	0	1	1
SNV:5T,-1G,-8A	0	3	0	0	2	1	0	0	0	0	2	1	0	0	1	0	0	0	1	1
SNV:-2C,-8C	0	2	3	0	0	0	1	0	1	0	0	0	0	1	1	1	0	2	0	0
SNV:-3T,-7G	0	1	0	1	1	0	0	0	0	1	1	1	2	0	0	1	0	2	1	0
SNV:-1G,-2C	0	1	1	0	2	3	2	0	0	0	0	0	0	0	0	0	2	0	1	0
SNV:2T,-2C,-4C	0	2	2	2	0	1	0	0	1	0	2	0	0	0	0	0	0	2	0	0
SNV:3T,2T,-6G	0	2	1	2	0	1	0	1	0	0	0	2	1	0	0	1	1	0	0	0
SNV:5T,-1G,-5G,-6A	0	3	2	1	0	0	2	0	0	0	0	0	1	1	0	0	0	1	1	0
SNV:5T,4T,-2T,-6A	0	3	1	2	3	0	0	0	0	0	0	0	0	0	0	0	2	1	0	0
SNV:5T,1T,-2T,-4T,-6A	0	1	0	1	0	1	0	0	0	0	0	2	3	1	0	1	1	1	0	0
SNV:6G,-1G,-5G	0	1	1	1	2	0	0	0	0	2	0	0	1	2	1	0	0	0	1	0
SNV:5T,4C,3T,-2T	0	1	1	2	0	1	0	0	0	3	1	1	0	1	0	0	0	1	0	0
SNV:6G,1T,-5G	0	1	1	0	0	0	2	1	0	2	0	1	1	0	2	0	0	0	1	0
SNV:3T,2T,-2T,-8G	0	0	1	2	0	3	1	0	0	3	0	1	0	0	0	0	1	0	0	0
SNV:4C,-4C	0	0	2	0	0	1	0	1	0	0	1	1	0	1	2	0	3	0	0	0
SNV:3T,2C,-1A,-2T	0	0	1	0	0	0	3	1	1	0	0	0	1	1	1	0	2	0	1	0
SNV:-1C,-8G	0	0	1	2	0	2	1	1	0	0	0	1	1	0	0	1	1	1	0	0
SNV:6G,3T,1T	0	0	2	1	0	1	1	0	0	0	0	0	1	2	0	0	1	2	1	0
SNV:6G,4T,-6A	0	0	0	3	0	0	1	1	1	0	2	1	1	0	1	0	0	0	1	0
SNV:5C,-7A	0	0	0	3	1	0	1	0	1	1	0	2	0	0	0	1	1	0	0	1
SNV:6G,5T,-8G	0	0	0	0	0	0	2	1	1	2	0	0	0	0	2	0	1	0	1	2
SNV:5A,-6A	4	0	1	0	0	1	0	1	1	0	1	0	0	0	0	0	1	0	1	0
SNV:1T,-4G	1	0	1	0	2	1	1	0	0	0	0	0	1	0	0	1	0	1	2	0
SNV:4T,2T,-4T	2	0	0	0	0	0	0	1	0	0	1	1	0	1	1	1	0	3	0	0
SNV:6A,3T,2T,-2C	2	1	1	0	2	0	0	0	1	0	0	0	1	0	0	0	1	0	1	1
SNV:3C,2T,-8A	1	0	5	0	1	0	2	0	0	0	0	0	0	0	1	0	1	0	0	0
SNV:1T,-1G,-3T	2	0	0	2	0	0	2	0	0	1	0	0	1	0	1	0	0	1	0	1
SNV:6A,4T,-2C	1	0	0	2	0	0	1	0	0	1	1	2	1	0	0	0	0	0	2	0
SNV:6G,4T,-8G	1	2	1	0	0	0	1	0	0	0	0	0	0	1	1	0	2	0	2	0
SNV:6A,3T,1T,-2T	1	0	1	0	0	3	0	0	1	1	0	0	0	1	1	0	0	1	0	1
SNV:3T,2T,-4C	2	0	2	1	0	0	1	0	0	0	1	0	1	0	1	1	0	0	0	1
SNV:4T,3T,1T,-2T	2	1	1	1	1	0	0	0	0	0	0	0	1	1	0	1	1	0	1	0
SNV:-2T,-6T	1	0	0	2	2	1	0	0	0	0	0	0	0	1	0	0	0	1	3	0
SNV:6A,-3T,-8G	1	0	2	1	0	1	0	1	1	0	1	0	0	0	0	0	1	0	0	2
SNV:4T,-2T,-6G	1	1	0	2	2	1	0	0	1	0	0	0	0	0	0	1	1	0	1	0
SNV:2T,-5G,-8G	3	1	0	0	0	1	1	0	1	0	0	0	0	0	2	0	0	2	0	0
SNV:5T,-6T	1	0	0	1	0	1	0	0	0	0	1	1	1	1	1	0	2	0	0	1
SNV:4T,1C	1	1	0	1	0	0	1	0	1	1	1	0	0	0	2	0	1	0	0	1
SNV:5T,4C,-2C	2	0	1	1	0	0	2	0	0	0	0	0	0	0	1	0	0	1	3	0
SNV:3T,-3T,-5G,-6A	1	0	1	0	0	0	1	2	0	0	1	0	1	0	0	1	0	1	1	1
SNV:3T,-2C,-3T,-6A	2	1	0	0	0	1	2	2	0	0	2	1	0	0	0	0	0	0	0	0
SNV:5T,-1G,-2T,-6A	1	1	1	1	0	1	1	0	0	1	0	2	0	0	0	0	1	1	0	0
SNV:5T,4C,-2T,-8G	1	1	0	1	0	0	1	2	0	2	0	2	0	0	0	0	1	0	0	0
SNV:4C,1C	1	1	1	1	0	1	0	0	0	0	0	1	1	0	1	0	2	1	0	0
SNV:3T,-1G,-4T	2	0	0	1	1	1	1	0	0	1	0	0	0	0	2	0	0	1	1	0
SNV:4C,2T	0	1	0	3	2	1	0	1	0	0	0	0	0	0	0	0	0	0	1	2
SNV:5T,4T,2T	0	1	1	1	0	0	0	2	1	1	0	1	0	0	2	0	1	0	0	0
SNV:-3T,-4G	0	2	1	2	0	1	1	0	0	0	1	0	1	0	0	0	1	0	1	0
SNV:1T,-5G,-6A,-8G	0	2	1	2	0	0	1	0	0	1	1	0	0	0	0	0	1	1	0	1
SNV:2T,-4T,-6G	0	1	0	0	1	0	0	1	1	1	2	0	0	1	0	0	3	0	0	0
SNV:1C,-5G	0	2	1	0	1	0	0	0	2	1	1	0	1	0	0	0	1	1	0	0
SNV:3C,2T,-2C,-3T,-5A	0	2	0	2	0	0	0	0	0	0	1	0	2	0	1	1	0	1	1	0
SNV:6A,3T,-2C,-3T	0	1	2	0	0	0	0	0	0	0	0	0	1	2	2	0	1	0	1	1
SNV:4C,3T,-2T,-6A	0	1	1	0	2	1	0	1	1	0	0	0	0	0	1	0	0	0	2	1
SNV:2A,-8A	0	2	1	0	1	1	0	1	0	0	1	0	1	1	1	0	1	0	0	0
SNV:3T,2C,-8A	0	1	1	2	1	0	1	0	0	1	0	2	0	0	0	1	0	0	1	0
SNV:-2G,-5A	0	1	0	0	0	0	1	1	0	0	1	0	0	2	2	1	1	1	0	0
SNV:2T,1C,-3T	0	1	1	1	2	1	0	0	0	2	0	0	0	0	1	0	0	1	0	1
SNV:4C,-7A	0	1	2	0	0	2	0	1	0	1	2	1	1	0	0	0	0	0	0	0
SNV:5T,3T,-6A,-7G	0	0	1	2	1	0	0	0	1	0	0	1	0	0	1	1	1	0	1	1
SNV:2T,-2T,-3C	0	0	2	1	3	0	0	1	0	1	1	0	0	0	1	1	0	0	0	0
SNV:-1C,-6A	0	0	1	0	2	1	0	1	0	2	0	0	0	0	0	0	0	2	2	0
SNV:6G,-5G,-6A	0	0	1	1	0	2	0	1	0	1	0	0	0	0	0	3	1	0	1	0
SNV:4T,1T,-4T	0	0	1	0	0	1	0	0	1	0	2	2	0	0	0	0	0	1	1	2
SNV:6G,5T,4C,-6A	0	0	0	1	0	2	0	0	0	0	1	0	0	1	1	2	1	1	0	1
SNV:6A,5T,2T,-6A	3	0	1	0	1	0	2	0	1	0	0	0	0	0	0	1	0	0	1	0
SNV:6A,2T,-8G	1	0	1	0	0	2	0	1	0	2	0	1	0	0	0	0	0	1	1	0
SNV:2T,1T,-8G	1	2	0	0	1	1	1	0	0	0	0	0	1	1	1	1	0	0	0	0
SNV:4C,1T,-6A,-8G	1	1	0	1	4	0	0	0	0	0	0	0	0	1	0	1	1	0	0	0
SNV:2C,-7G	1	0	0	2	1	1	1	0	0	0	0	1	0	0	0	1	1	0	1	0
SNV:-2T,-4T,-7G	1	0	0	1	0	1	2	0	1	0	2	0	0	0	0	0	1	0	0	1
SNV:6A,-5G,-6A	1	0	1	0	0	0	0	0	0	1	3	0	0	1	1	0	0	1	0	1
SNV:4T,-3T,-4T	2	1	1	2	0	0	1	0	1	0	0	0	0	1	0	1	0	0	0	0
SNV:6G,-2T,-3T	2	1	1	0	0	1	0	0	0	0	0	0	0	0	1	0	3	0	1	0
SNV:3T,-2T,-5G,-8G	2	0	0	3	0	0	1	0	0	0	1	0	1	0	0	0	0	1	1	0
SNV:5T,3T,-1G,-8G	1	2	1	0	0	0	1	0	1	0	1	0	0	1	1	0	0	1	0	0
SNV:5T,3T,-3T,-8G	1	1	0	1	2	0	0	0	1	0	1	3	0	0	0	0	0	0	0	0
SNV:5T,4C,3T,-1G	2	0	2	0	0	1	1	0	0	1	2	0	0	0	1	0	0	0	0	0
SNV:3T,-1G,-6A,-8G	4	0	1	0	0	0	0	0	0	0	0	1	0	0	1	0	1	0	1	1
SNV:5C,-2C	1	0	2	0	0	0	1	1	1	0	0	0	2	0	0	0	0	1	0	1
SNV:5T,2T,-2T,-3T	1	0	0	1	1	1	0	0	0	0	1	1	0	1	0	0	0	2	1	0
SNV:4T,-1A	2	0	1	1	4	0	0	2	0	0	0	0	0	0	0	0	0	0	0	0
SNV:2T,-3T,-5G,-6A	2	0	0	1	1	0	0	0	1	0	0	0	1	0	2	0	1	1	0	0
SNV:6A,3C,2T,-3T	1	0	2	0	0	1	0	0	1	0	0	0	0	0	1	2	1	0	0	1
SNV:2A,-6A	2	1	1	1	0	0	1	1	1	1	0	1	0	0	0	0	0	0	0	0
SNV:6G,1T,-3T	1	0	0	0	1	2	0	1	0	0	1	1	0	0	0	1	1	1	0	0
SNV:2T,-3T,-5A,-8G	2	0	0	2	0	1	2	0	0	0	1	0	1	0	0	0	0	0	1	0
SNV:6G,-2C,-3T	2	0	1	0	2	0	0	0	1	0	1	1	1	1	0	0	0	0	0	0
SNV:6A,-4C	2	0	1	0	0	1	0	1	0	1	0	1	0	1	0	0	1	0	0	1
SNV:5T,1T,-1G,-6A,-8G	1	0	3	1	0	1	2	1	0	0	0	0	0	0	0	0	0	0	1	0
SNV:1T,-2T,-8A	1	0	0	0	1	1	0	3	0	0	0	1	1	1	0	0	0	1	0	0
SNV:6A,-2T,-4T,-5A	1	1	0	0	0	0	0	0	0	2	0	0	2	0	0	1	0	0	2	1
SNV:-1A,-6A,-8A	1	2	0	0	0	2	0	1	0	0	1	0	2	0	0	0	0	0	1	0
SNV:3T,-2G,-4T	1	0	1	0	0	1	1	0	0	0	1	0	0	0	0	2	1	1	1	0
SNV:3T,2C,-8G	1	0	1	1	0	0	2	0	0	0	0	0	1	0	0	1	0	2	0	1
SNV:2T,-2C,-3T,-4C,-5A	1	0	1	2	1	0	1	0	1	0	1	0	1	0	0	0	0	0	1	0
SNV:-1A,-2G	1	0	1	1	1	0	0	5	0	0	0	1	0	0	0	0	0	0	0	0
SNV:3T,1T,-3T,-5G	1	1	1	2	0	1	1	0	0	0	0	0	0	1	2	0	0	0	0	0
SNV:6G,4T,-2T,-5G	1	0	0	0	2	1	0	1	1	0	0	0	1	2	1	0	0	0	0	0
SNV:6A,1T,-5A,-6A	0	2	0	0	0	1	1	1	0	0	0	1	0	0	0	0	0	1	2	1
SNV:6A,3T,2T,-6A	0	1	0	0	2	2	1	0	1	0	0	0	1	0	0	0	1	0	1	0
SNV:1T,-3T,-6A,-8G	0	1	0	1	0	1	0	0	1	0	2	1	0	2	1	0	0	0	0	0
SNV:-2C,-4C,-5A	0	3	0	1	0	1	0	1	0	0	0	0	0	1	1	1	0	1	0	0
SNV:3T,2C,-5G	0	3	1	0	1	2	1	0	0	0	0	1	0	0	1	0	0	0	0	0
SNV:3T,-4G	0	1	1	2	2	0	1	1	0	0	1	0	0	0	0	0	0	0	0	1
SNV:6A,3T,-2T,-5G	0	1	1	1	0	0	2	0	1	1	0	1	0	1	0	1	0	0	0	0
SNV:6A,2T,-3T,-5A,-6A	0	1	1	1	0	1	0	0	0	0	1	1	2	0	0	1	1	0	0	0
SNV:5T,4G,-6A	0	1	1	1	0	0	0	0	1	0	0	0	2	1	0	0	0	1	0	2
SNV:5T,2C,1T	0	1	1	2	1	0	0	0	0	1	0	0	1	1	0	1	0	0	1	0
SNV:3T,2T,-2T,-6G	0	1	1	0	0	0	1	1	2	1	1	0	1	0	0	0	1	0	0	0
SNV:6A,2T,-2C,-3T,-5A	0	1	2	0	0	1	0	0	1	1	0	0	0	1	1	0	0	0	2	0
SNV:6G,3T,-8G	0	1	0	1	0	0	0	0	0	1	0	0	0	0	1	3	0	0	1	2
SNV:-2T,-5T	0	1	2	0	0	0	0	1	2	1	1	0	0	0	1	1	0	0	0	0
SNV:2C,-1A,-7A	0	2	1	0	1	0	1	0	1	0	1	0	1	1	0	1	0	0	0	0
SNV:3C,-2T,-8G	0	1	0	2	0	0	0	0	1	3	0	0	1	0	1	0	0	0	1	0
SNV:6A,3T,-4T	0	1	2	1	0	0	1	0	0	1	0	0	0	0	0	0	2	0	2	0
SNV:1T,-1G,-2T,-6A	0	0	2	1	0	3	0	0	0	0	0	1	0	0	0	1	0	0	1	1
SNV:6A,2T,-3T,-8G	0	0	1	1	0	1	0	0	0	0	1	0	2	0	0	0	1	2	1	0
SNV:-3T,-4T,-6A	0	0	1	1	1	1	0	0	1	1	0	0	2	0	0	1	0	0	1	0
SNV:6G,3T,-6A	0	0	0	1	0	1	2	1	1	0	1	0	1	2	0	0	0	0	0	0
SNV:6A,-3T,-5A,-6A	2	1	0	1	0	0	0	0	0	3	0	0	0	0	0	0	1	0	0	1
SNV:5T,-3C	2	0	1	0	0	0	1	1	0	0	0	0	0	0	0	0	0	1	3	0
SNV:3C,1T	1	0	3	0	0	0	1	0	0	2	1	0	0	0	0	0	0	0	1	0
SNV:6A,5T,-3T,-6A	1	1	0	0	1	0	0	0	0	0	1	0	0	1	0	2	1	0	1	0
SNV:5T,3T,2C,-6A	1	0	0	2	1	0	0	2	0	0	0	1	1	0	0	0	1	0	0	0
SNV:5T,4C,1T,-3T,-6A	1	2	0	1	0	0	1	1	0	1	0	1	0	0	0	0	0	0	1	0
SNV:6A,4T,-6A	2	1	1	0	0	1	1	1	1	0	1	0	0	0	0	0	0	0	0	0
SNV:3T,2C,-2T,-6A	2	1	0	0	1	0	1	1	0	1	1	0	0	0	0	1	0	0	0	0
SNV:-1G,-3T,-8G	2	0	0	1	0	0	1	0	0	0	0	0	1	0	2	0	0	0	0	2
SNV:3T,2T,-8A	2	0	0	2	0	0	1	0	0	0	1	0	0	0	1	1	0	0	0	1
SNV:3T,2T,1T,-3T	2	0	0	1	0	0	1	0	0	0	1	0	0	0	1	2	0	0	0	1
SNV:4C,2C,-8G	1	0	1	3	1	0	0	1	0	0	0	0	1	0	0	0	0	0	0	1
SNV:4C,-1G,-5G,-8G	1	1	4	0	0	0	0	0	0	1	0	0	0	0	0	1	0	0	0	1
SNV:3C,-2C,-5G	1	1	1	0	0	0	0	1	1	1	0	0	2	0	0	0	1	0	0	0
SNV:6T,2T	3	0	1	0	0	0	0	1	1	0	0	2	0	0	0	0	0	0	1	0
SNV:1T,-4C	1	2	0	0	1	0	1	0	0	0	1	0	0	1	0	0	0	0	1	1
SNV:-1A,-2T,-7G	1	0	1	1	0	0	3	1	0	1	0	0	0	0	0	0	1	0	0	0
SNV:3T,-3T,-4T,-5A	1	1	0	0	0	1	1	0	0	1	0	0	1	0	2	0	0	1	0	0
SNV:6G,1T,-1G	1	1	0	0	1	0	0	1	0	2	0	0	1	1	0	0	1	0	0	0
SNV:5T,3T,-5A	2	0	0	2	1	0	0	1	1	0	0	1	0	0	0	0	0	1	0	0
SNV:5T,1T,-2T,-6A,-7G	3	0	0	1	0	0	0	1	0	1	1	0	0	0	1	0	1	0	0	0
SNV:1T,-3T,-8A	2	0	0	1	0	2	1	0	0	0	1	0	0	0	0	0	0	0	1	1
SNV:2T,-2T,-6G	1	2	0	0	0	0	0	3	0	2	0	0	0	0	1	0	0	0	0	0
SNV:-2T,-3T,-5A,-6A	2	0	0	0	0	0	2	1	1	0	0	0	1	0	0	0	0	0	2	0
SNV:3C,-2T,-3T	1	0	2	0	1	2	0	0	0	0	0	0	0	0	1	0	0	1	1	0
SNV:5T,-2T,-3T,-5A	2	0	0	1	1	0	1	0	0	2	0	0	0	0	1	1	0	0	0	0
SNV:2C,-1A,-2T	1	0	0	0	1	0	0	1	0	1	1	0	1	1	0	0	0	1	1	0
SNV:4C,-1G,-2T	1	0	2	0	0	0	0	1	0	0	1	1	0	0	2	0	1	0	0	0
SNV:4T,2T,-8G	1	0	2	2	0	0	0	0	0	1	0	0	0	1	0	1	1	0	0	0
SNV:5T,3T,-8A	3	1	1	1	0	0	0	1	0	1	0	0	0	1	0	0	0	0	0	0
SNV:3T,2T,-5G,-6A	1	0	2	0	0	0	0	1	1	0	0	1	0	0	0	0	0	0	3	0
SNV:4T,2T,-3T,-5A	1	1	0	0	1	0	0	0	2	0	0	0	1	0	0	0	1	1	1	0
SNV:6A,-2T,-5G	1	0	0	0	1	1	0	0	0	2	0	0	1	1	1	0	0	1	0	0
SNV:5T,3T,-5G,-8G	2	1	0	0	1	1	0	0	0	2	0	0	0	0	0	0	0	1	0	1
SNV:2C,-8C	1	0	1	2	0	0	0	0	0	1	1	0	0	0	1	0	1	0	1	0
SNV:3T,2T,-2T,-4T,-6A	1	0	0	1	0	0	0	1	0	2	0	2	0	1	0	1	0	0	0	0
SNV:2T,-3T,-7A	1	1	0	0	2	0	1	0	0	0	1	0	0	0	0	1	1	0	0	1
SNV:5T,2C,1T,-1A	1	0	1	0	1	0	0	1	0	0	0	0	0	0	1	0	1	0	1	2
SNV:3T,-2T,-6A,-8G	1	2	0	0	1	1	0	0	1	1	1	0	0	0	0	0	0	0	1	0
SNV:4T,-2T,-5A	1	2	2	1	0	0	0	1	0	0	0	0	0	0	0	0	2	0	0	0
SNV:4T,-4T,-5G	1	1	0	0	0	0	1	0	1	1	2	0	0	0	0	0	1	0	0	1
SNV:6G,-3T,-5G	1	2	0	0	0	0	3	0	1	0	1	0	1	0	0	0	0	0	0	0
SNV:6G,4T,-2T,-4T	1	1	0	0	1	0	0	1	0	0	0	0	1	1	0	1	1	1	0	0
SNV:3C,-2G,-3T	2	1	0	0	0	0	2	0	0	1	0	1	1	0	1	0	0	0	0	0
SNV:4C,3T,-5G	1	0	2	1	0	1	0	0	1	0	0	0	0	1	0	0	0	0	1	1
SNV:6A,-5A,-8G	0	1	0	0	1	1	0	0	0	0	1	1	2	0	1	0	0	1	0	0
SNV:6A,-2C,-3T,-6A	0	3	0	2	0	1	0	0	0	1	0	0	1	0	0	0	0	1	0	0
SNV:2T,-2C,-5G	0	3	0	1	1	1	0	0	0	0	0	0	1	1	0	0	1	0	0	0
SNV:5T,3T,2T,-3T	0	1	0	1	0	1	2	0	0	2	0	0	0	0	2	0	0	0	0	0
SNV:5A,1T	0	1	1	0	1	1	1	0	0	0	0	0	1	0	0	1	0	1	0	1
SNV:-5A,-8A	0	2	0	0	0	0	1	2	0	1	1	0	0	0	0	1	0	0	1	0
SNV:1T,-2T,-8G	0	1	0	2	0	0	0	0	0	0	0	0	0	0	0	0	1	1	3	1
SNV:2T,-2T,-3T,-5G	0	2	0	0	2	1	0	0	0	0	0	0	1	1	0	0	0	1	0	1
SNV:2C,-6A,-8A	0	2	0	0	0	0	0	0	1	1	1	0	2	0	0	1	0	0	1	0
SNV:2T,-2T,-4T,-6A	0	2	0	0	1	0	1	0	1	1	0	1	0	0	0	0	0	0	2	0
SNV:6A,-2C,-8G	0	1	0	1	0	1	0	1	1	0	1	1	0	0	0	0	0	1	1	0
SNV:6G,2T,-3T,-5A	0	1	1	0	0	0	0	0	0	0	2	1	0	0	3	0	0	0	1	0
SNV:3C,2T,-3T,-4C,-5A	0	1	1	1	0	0	1	0	0	0	1	0	0	0	0	1	1	0	2	0
SNV:6G,-2T,-6G	0	2	1	1	0	0	1	0	0	0	0	0	2	0	0	1	0	1	0	0
SNV:6G,-4T,-5G	0	1	2	0	1	0	3	0	0	0	0	0	0	0	0	0	1	1	0	0
SNV:6A,-5T	0	0	1	2	0	0	2	0	0	0	0	1	1	1	0	0	1	0	0	0
SNV:3C,2T,-2G	0	0	1	0	0	0	1	1	0	1	0	0	0	2	0	0	0	1	2	0
SNV:6A,4T,1T	0	0	2	0	0	0	2	0	1	1	0	0	0	2	1	0	0	0	0	0
SNV:4C,3T,-6A,-8G	0	0	3	2	0	0	0	0	0	0	0	0	1	0	1	1	0	1	0	0
SNV:1T,-5A,-8G	0	0	1	1	1	0	0	0	0	0	1	0	0	0	0	1	1	1	2	0
SNV:4T,3T,1T	0	0	1	0	1	0	0	0	0	0	0	1	2	1	1	0	1	0	0	1
SNV:5T,1T,-1G,-8A	0	0	1	0	0	2	1	0	0	0	1	0	0	0	0	0	0	1	2	1
SNV:4G,-3T	0	0	1	0	1	0	0	1	1	1	1	0	0	0	2	0	0	0	1	0
SNV:6A,2T,-2T,-6A	0	0	1	0	1	0	0	0	1	3	1	0	0	0	0	1	1	0	0	0
SNV:2C,1C	0	0	1	0	1	2	0	0	0	0	0	0	2	0	2	0	0	0	1	0
SNV:-2G,-3T,-4T	0	0	1	0	1	0	0	3	0	1	1	0	0	0	0	1	0	0	1	0
SNV:5T,4C,-1A	0	0	0	1	0	1	1	1	1	0	1	0	1	0	1	0	1	0	0	0
SNV:-2C,-3T,-4C,-8G	0	0	0	2	0	1	1	0	0	0	1	0	1	0	0	0	0	0	2	1
SNV:5T,1C,-6A	0	0	0	1	0	0	1	0	2	1	0	0	1	0	0	0	1	1	1	0
SNV:3T,-4T,-5A	0	0	0	0	0	0	0	0	1	1	4	0	0	0	0	0	1	0	2	0
SNV:5T,2T,-3T,-5A,-6A	2	0	0	1	2	0	0	0	0	0	0	1	1	0	0	0	1	0	0	0
SNV:6A,3C,-8G	2	0	1	1	1	1	0	0	0	0	0	0	0	0	1	0	0	1	0	0
SNV:3C,-6A,-8G	3	0	2	1	0	0	0	0	0	0	0	1	0	0	0	0	0	0	0	1
SNV:3C,1C	2	0	0	1	0	0	0	0	0	0	0	1	1	0	0	1	1	0	1	0
SNV:5T,1T,-3T,-5G,-6A	2	1	0	1	0	0	0	1	0	1	0	0	0	0	0	1	1	0	0	0
SNV:-1C,-8A	1	2	1	0	0	1	0	0	0	0	0	0	0	0	2	0	1	0	0	0
SNV:-3T,-8C	3	0	1	1	0	0	0	0	1	0	0	1	0	0	0	0	0	0	1	0
SNV:3C,2T,-2T,-5A	2	1	0	0	1	0	0	0	0	0	0	1	1	1	1	0	0	0	0	0
SNV:3T,2T,-3T,-6A	1	2	1	1	0	1	0	0	0	0	0	0	0	0	0	1	0	0	0	1
SNV:5T,4T,1T,-3T	1	3	0	0	0	1	0	0	0	1	0	0	1	0	0	0	0	0	1	0
SNV:5T,-2T,-7G	2	1	0	0	0	0	2	0	0	0	0	1	0	1	1	0	0	0	0	0
SNV:5T,-2T,-5A	2	2	0	0	0	1	0	0	0	0	0	0	1	0	0	0	0	1	0	1
SNV:6A,-4T,-5A	1	0	0	1	0	0	0	0	0	2	0	1	0	1	0	1	0	0	1	0
SNV:6T,-3T	1	1	1	1	0	0	0	0	0	1	1	2	0	0	0	0	0	0	0	0
SNV:2T,1T,-5G	1	0	0	0	1	2	0	0	0	1	0	0	0	0	0	0	1	1	1	0
SNV:3T,1T,-6A,-8G	1	1	1	0	1	0	0	0	0	0	0	0	1	0	0	1	0	1	1	0
SNV:4T,2T,-2C	1	0	1	0	0	0	0	0	0	1	1	0	1	0	0	0	2	1	0	0
SNV:4C,2T,-8G	1	1	0	0	0	0	0	1	0	1	0	0	1	0	0	1	0	1	1	0
SNV:-1A,-2T,-3T	1	1	0	1	0	0	1	1	0	1	0	0	0	0	0	0	0	0	0	2
SNV:3T,2T,1T,-6A	1	1	0	1	0	1	0	0	0	0	1	0	0	0	1	0	0	0	1	1
SNV:-1A,-5A	1	1	0	0	0	0	1	0	0	1	0	2	1	0	1	0	0	0	0	0
SNV:3C,-1A,-2C	1	0	0	1	0	1	0	0	0	0	0	1	0	0	0	1	0	2	1	0
SNV:6G,3T,-6G	3	0	1	0	0	0	1	0	1	0	0	0	0	1	0	1	0	0	0	0
SNV:5T,-2C,-8G	2	1	0	1	0	1	0	1	0	0	0	1	0	0	0	0	0	1	0	0
SNV:3T,-2C,-7G	1	1	0	0	0	1	1	0	1	1	0	0	0	0	0	0	1	0	1	0
SNV:2T,-3T,-5A,-8A	1	1	0	1	1	0	1	0	0	0	0	0	0	1	0	1	0	0	0	1
SNV:5T,-3T,-8A	1	0	0	2	0	0	0	0	1	0	0	1	0	1	0	0	0	1	1	0
SNV:5T,1T,-2T,-5G	1	2	0	1	0	0	0	0	0	0	1	0	0	1	0	0	0	2	0	0
SNV:3T,2T,-2G,-3T	1	1	0	2	0	0	0	0	0	0	0	0	1	0	2	0	0	0	0	1
SNV:2C,-1A,-6A	1	0	0	0	2	0	0	1	0	0	0	0	1	0	1	0	0	0	2	0
SNV:6G,5T,-5G,-6A	1	2	1	1	0	0	0	0	0	0	0	0	0	0	0	0	0	0	2	1
SNV:-3T,-4T,-5A	2	0	2	1	1	0	0	0	0	0	1	1	0	0	0	0	0	0	0	0
SNV:2C,1T,-1A	1	1	2	0	0	0	1	0	0	0	0	0	1	1	0	0	0	0	0	1
SNV:4C,3T,-1G,-6A	1	0	0	0	0	0	0	0	0	1	1	0	0	0	2	1	1	0	0	1
SNV:3T,-6T	1	0	1	1	0	0	1	0	0	1	1	0	0	0	0	1	0	0	0	1
SNV:-1A,-5G	1	0	0	0	3	0	0	0	0	1	0	0	1	1	0	0	0	1	0	0
SNV:6G,-6G	1	1	0	1	1	0	0	0	0	0	0	0	1	1	0	1	1	0	0	0
SNV:6G,4T,-5G,-8G	1	2	0	0	0	0	0	1	0	0	0	0	1	1	2	0	0	0	0	0
SNV:4T,-2T,-8A	1	0	1	0	1	0	0	0	0	0	1	0	0	1	0	0	1	0	1	1
SNV:-1A,-2C,-8G	1	2	2	0	1	0	1	0	0	0	0	0	0	0	0	0	0	1	0	0
SNV:3T,2C,-2T,-4T	1	0	1	0	0	0	0	0	1	0	2	0	0	0	0	0	1	1	0	1
SNV:3G,2T,-2C,-3T	3	0	0	1	0	0	0	0	0	1	1	0	0	0	1	0	1	0	0	0
SNV:5C,-5G	1	1	0	1	1	0	0	1	1	0	0	0	0	0	0	1	1	0	0	0
SNV:1T,-4T,-6G	1	0	0	0	1	0	0	0	2	1	1	0	0	0	2	0	0	0	0	0
SNV:5T,2T,1T,-5A	0	2	1	0	1	0	0	0	0	0	1	1	0	1	0	0	0	0	1	0
SNV:6A,3T,2T,-3T,-5A	0	1	1	0	1	0	1	1	0	1	0	0	0	0	0	1	0	0	0	1
SNV:6A,3T,2T,-5G	0	1	1	2	0	1	0	0	0	0	1	0	0	0	0	0	1	1	0	0
SNV:3T,-2C,-3T,-4C	0	2	1	0	1	0	0	0	0	1	1	0	0	0	1	0	1	0	0	0
SNV:3T,2T,-4T,-5A	0	1	2	1	0	0	2	0	0	0	0	0	0	0	0	0	1	0	1	0
SNV:2T,1T,-2T,-6A	0	1	1	0	0	0	2	0	0	1	0	0	0	0	0	0	0	2	1	0
SNV:6G,5T,-2T	0	1	1	0	0	1	0	0	0	1	1	0	1	1	0	0	0	1	0	0
SNV:6G,4T,2T	0	2	0	0	0	0	3	0	0	0	0	1	0	0	1	0	0	0	1	0
SNV:5T,4C,-1G,-5G	0	1	2	2	0	0	0	0	0	1	0	1	0	0	0	0	0	0	0	1
SNV:4T,3T,-5G,-8G	0	1	1	2	0	0	1	0	0	1	0	0	1	0	0	0	1	0	0	0
SNV:6G,4T,3T,-2T,-5G	0	2	1	2	0	0	0	0	0	1	0	0	0	0	0	0	1	1	0	0
SNV:-2C,-3T,-8A	0	1	0	2	1	1	0	0	0	1	1	0	0	0	0	0	0	0	0	1
SNV:1C,-3T,-8A	0	2	0	1	1	0	0	0	0	1	0	0	0	1	0	1	1	0	0	0
SNV:5T,2C,-8A	0	1	1	2	0	0	0	0	1	0	0	0	0	0	1	0	0	0	2	0
SNV:2T,-2G,-3T,-5A	0	1	0	1	0	0	0	0	0	1	1	0	3	0	0	0	1	0	0	0
SNV:-2T,-4T,-8A	0	1	2	0	0	2	1	0	0	1	0	0	0	0	1	0	0	0	0	0
SNV:3T,-2T,-3C,-4T	0	2	0	0	0	1	1	1	0	0	1	0	0	0	1	0	0	0	1	0
SNV:3T,-5A,-6A	0	1	1	0	0	1	1	2	1	0	0	0	1	0	0	0	0	0	0	0
SNV:4T,-2G	0	1	1	0	1	1	0	0	0	1	0	0	0	0	0	0	2	1	0	0
SNV:4C,-1A,-8G	0	1	0	0	0	2	0	1	0	1	0	1	0	0	0	0	1	0	0	1
SNV:6G,3T,-4T,-5G	0	3	1	0	0	0	1	0	0	1	2	0	0	0	0	0	0	0	0	0
SNV:3T,-2C,-3T,-5G	0	1	0	1	0	0	1	0	0	1	0	0	0	2	0	1	0	0	1	0
SNV:2T,-1G,-6A	0	0	1	0	3	0	0	1	0	0	0	0	0	0	1	0	0	0	2	0
SNV:6T,5T	0	0	2	0	1	0	0	1	0	0	0	0	0	1	0	1	0	1	1	0
SNV:6A,3C,-2C	0	0	1	0	1	0	0	0	2	1	1	0	0	0	0	0	1	0	0	1
SNV:3C,-3T,-5A	0	0	1	1	1	0	0	0	0	0	1	1	0	0	0	0	1	0	1	1
SNV:5T,4C,-1G,-5G,-6A	0	0	1	0	1	1	0	0	0	0	1	0	0	0	0	1	2	0	1	0
SNV:2A,-2T	0	0	2	0	0	0	1	1	0	0	1	0	0	0	1	0	0	0	2	0
SNV:-4C,-8A	0	0	1	1	3	0	0	1	0	0	0	0	0	0	1	0	0	0	1	0
SNV:4T,-2T,-5G,-6A	0	0	1	3	2	0	0	0	0	1	0	0	0	0	0	0	0	0	0	1
SNV:4T,-2C,-8G	0	0	1	2	1	0	1	0	1	0	0	0	0	0	0	1	0	0	1	0
SNV:4T,3T,-3T,-5G	0	0	0	3	0	1	0	0	0	2	0	0	0	0	1	0	0	0	0	1
SNV:5T,-1A,-8A	0	0	0	1	1	0	0	0	0	1	0	1	1	0	0	1	0	0	1	1
SNV:-1A,-2T,-8G	0	0	0	1	1	1	2	1	0	0	0	1	0	0	0	0	0	0	0	1
SNV:4C,3T,-2C	0	0	0	1	1	0	1	0	1	1	0	1	2	0	0	0	0	0	0	0
SNV:2T,-2C,-3T,-4T	0	0	0	2	0	0	2	0	0	1	0	0	1	0	0	0	0	0	2	0
SNV:4C,1T,-5G,-6A	0	0	0	2	0	1	0	0	0	0	0	1	0	0	1	1	0	2	0	0
SNV:6G,-3T,-6A	0	0	0	1	1	2	0	0	0	1	0	1	0	0	0	1	0	1	0	0
SNV:6G,-5G,-8G	0	0	0	2	2	0	0	1	0	0	0	0	1	0	1	0	1	0	0	0
SNV:5C,4C	0	0	0	1	0	0	0	1	0	0	0	1	1	1	1	1	0	0	1	0
SNV:3C,-2C,-4C,-8G	0	0	0	0	1	0	1	0	1	1	0	0	1	0	3	0	0	0	0	0
SNV:4T,-4T,-8G	0	0	0	0	1	1	1	0	0	0	1	0	2	0	0	0	0	2	0	0
SNV:4T,-4T,-6A	0	0	0	0	0	0	2	0	0	0	0	0	0	1	4	0	0	0	0	1
SNV:3T,1T,-4T,-6A	0	0	0	0	0	0	1	2	0	1	0	0	0	0	2	1	0	0	1	0
SNV:5T,-5A,-8G	1	0	1	0	1	0	1	0	0	0	0	0	1	0	0	1	1	0	0	0
SNV:6A,5T,2T,-5A	1	1	0	0	1	0	1	0	0	0	0	0	2	0	0	1	0	0	0	0
SNV:6A,5T,-5A,-6A	1	0	2	1	0	0	0	0	0	0	0	0	1	0	1	0	0	1	0	0
SNV:3T,2T,-5G,-8G	2	1	0	0	0	0	0	0	1	0	0	0	0	0	0	0	0	0	1	2
SNV:6A,-1A	1	0	0	1	0	1	0	0	0	0	0	0	0	1	1	1	1	0	0	0
SNV:6A,3C,2T,-2C	2	0	1	1	0	0	0	0	0	1	0	0	1	0	0	0	0	0	0	1
SNV:5T,4C,-3T,-5A	2	0	1	0	1	0	1	0	0	0	1	0	0	0	1	0	0	0	0	0
SNV:4C,-1C,-8G	1	1	1	0	2	0	0	0	0	0	0	0	0	1	0	0	0	0	1	0
SNV:6A,3T,-5G	2	0	0	1	0	0	0	0	0	0	2	0	0	0	0	0	0	1	1	0
SNV:4T,-7G	1	1	0	1	0	1	0	1	0	0	0	0	0	0	0	1	0	0	1	0
SNV:1T,-1A,-6A,-8A	1	1	0	0	1	0	0	0	0	0	0	0	3	0	0	0	0	1	0	0
SNV:4C,1T,-2T,-6A	1	0	0	1	1	0	0	2	0	1	0	0	1	0	0	0	0	0	0	0
SNV:6G,5T,1T,-5G,-6A	1	1	2	1	0	0	0	0	0	1	0	0	0	0	0	0	0	0	0	1
SNV:5T,4C,1T,-1G,-5G	1	0	1	1	0	2	0	0	0	2	0	0	0	0	0	0	0	0	0	0
SNV:2C,-4C	2	0	0	0	0	0	0	0	1	0	1	1	1	0	0	0	0	0	0	1
SNV:3T,1T,-1G,-5G	1	0	1	0	0	1	1	1	0	0	0	0	0	1	0	0	0	1	0	0
SNV:3C,-8C	2	0	0	0	1	0	2	0	0	0	1	0	0	0	0	0	0	1	0	0
SNV:-2T,-7C	1	0	0	1	0	0	0	1	0	0	0	0	1	1	2	0	0	0	0	0
SNV:5T,4C,1T,-1G,-6A,-8G	1	0	1	1	0	0	0	0	0	0	1	0	0	0	1	0	0	1	0	1
SNV:6A,5T,1T,-3T,-6A	1	1	0	0	0	1	0	0	0	1	0	1	0	0	0	0	1	0	1	0
SNV:6G,4C,-8G	2	1	1	0	0	0	1	0	0	0	0	1	0	1	0	0	0	0	0	0
SNV:5T,4C,1T,-3T	2	2	0	0	0	1	0	0	0	0	0	0	0	0	0	0	0	1	1	0
SNV:6A,2T,1T,-3T,-6A	1	1	0	0	0	1	0	0	0	1	0	0	0	1	1	0	0	0	1	0
SNV:4C,3T,1T,-1G	1	2	1	0	0	1	0	0	0	0	0	0	0	0	1	0	1	0	0	0
SNV:5T,4T,-1G	1	0	0	1	0	1	1	0	0	0	0	1	1	0	0	0	1	0	0	0
SNV:5T,-2C,-3T,-8G	1	0	0	3	0	0	0	0	0	0	0	0	0	0	0	0	0	1	0	2
SNV:2C,-5G	2	1	1	1	0	0	0	0	0	1	0	0	0	0	0	0	0	0	0	1
SNV:4T,3T,1T,-5G	1	0	0	1	1	0	0	1	0	1	0	0	1	0	0	0	0	0	1	0
SNV:3C,-2C,-8A	1	0	0	0	0	0	1	0	1	0	0	1	1	1	0	0	0	0	1	0
SNV:5T,-5T	1	1	1	0	0	0	0	1	0	0	0	0	1	0	1	0	0	0	0	1
SNV:3T,2T,-2T,-3T,-4C	1	0	3	0	0	0	0	0	0	1	0	0	0	0	1	0	0	0	1	0
SNV:5T,4C,-1G,-2T	2	0	1	0	1	0	0	1	0	0	1	0	0	0	0	0	0	0	1	0
SNV:3T,-3T,-6G	1	0	0	2	1	0	0	0	0	0	1	0	0	0	0	0	1	0	0	1
SNV:6A,-2G,-3T	1	1	0	0	0	0	0	0	0	1	1	0	0	0	0	0	1	2	0	0
SNV:4C,2C,-6A	2	0	0	3	0	0	0	0	0	1	0	1	0	0	0	0	0	0	0	0
SNV:5T,4C,3T,-1G,-6A	1	0	0	1	1	1	0	0	0	1	1	0	0	0	0	0	1	0	0	0
SNV:6G,-1G,-8G	2	0	0	0	1	0	0	0	0	2	0	0	0	1	0	0	1	0	0	0
SNV:3T,1T,-7G	2	1	0	1	0	0	0	0	0	1	0	0	0	1	0	1	0	0	0	0
SNV:3T,-2T,-4T,-5A	1	0	0	1	0	0	0	0	0	1	0	0	0	0	1	0	0	0	1	2
SNV:-3T,-5A,-8A	1	0	1	1	1	1	0	0	0	0	0	1	0	0	0	0	1	0	0	0
SNV:4C,-4T,-8G	1	0	1	0	0	1	1	0	0	0	1	1	0	0	0	0	0	0	1	0
SNV:2A,-1A	1	1	0	3	1	0	0	0	0	0	0	0	0	0	1	0	0	0	0	0
SNV:3T,2T,-3T,-4C,-5A	1	2	0	0	0	0	1	0	0	0	0	0	0	1	1	1	0	0	0	0
SNV:4T,-2C,-5G	1	0	0	2	0	0	0	1	0	0	0	0	1	1	0	0	1	0	0	0
SNV:5T,4T,3T	2	0	0	0	0	0	2	0	0	1	0	0	1	0	0	0	0	0	0	1
SNV:5T,4C,2C	1	1	0	1	0	0	0	0	0	0	0	0	0	0	0	0	0	2	1	1
SNV:1C,-2C	1	1	2	0	1	0	0	0	0	0	1	0	0	0	0	0	1	0	0	0
SNV:1T,-4T,-5G	1	1	1	2	0	0	0	1	0	0	0	0	1	0	0	0	0	0	0	0
SNV:4T,3T,2T,-2T	1	1	2	0	0	0	0	0	1	1	0	0	0	0	0	0	0	0	1	0
SNV:3T,-5T	1	1	0	0	0	0	1	1	0	0	0	0	1	0	0	0	1	0	0	1
SNV:4T,-2T,-3T,-4T	1	0	0	1	0	0	1	1	0	0	0	0	0	0	1	0	1	0	1	0
SNV:-2T,-4T,-7A	2	0	1	0	0	0	1	1	0	0	0	0	0	0	0	1	1	0	0	0
SNV:6G,2C	1	0	1	1	2	0	0	0	0	0	0	0	0	0	0	0	0	0	1	1
SNV:-6G,-8G	1	2	1	1	0	0	0	0	1	0	0	0	0	0	0	0	0	0	0	1
SNV:-1A,-2C,-3T	1	0	1	0	1	2	0	0	0	1	0	0	0	0	0	0	0	0	1	0
SNV:3T,-1A,-2T,-4T	1	0	0	2	0	0	0	0	0	1	0	0	1	2	0	0	0	0	0	0
SNV:-5G,-7A	1	1	0	0	0	2	0	1	0	0	0	0	1	0	0	0	0	0	1	0
SNV:4T,1T,-2T,-6A	1	1	0	0	0	0	0	0	0	1	0	0	1	0	0	0	1	1	0	1
SNV:1T,-1G,-5A	0	1	0	1	1	0	0	0	0	0	0	1	0	0	0	1	1	1	0	0
SNV:4C,3C	0	1	0	1	1	1	0	0	0	0	0	0	0	0	0	0	1	1	0	1
SNV:1T,-1G,-5G,-8G	0	1	1	0	0	0	1	0	0	2	0	0	0	1	0	0	0	1	0	0
SNV:5T,4C,-2C,-8G	0	1	1	2	0	0	0	0	0	1	0	0	0	0	0	0	0	0	2	0
SNV:3T,2T,-2T,-4C	0	1	0	0	0	0	1	0	0	1	1	1	0	1	0	0	0	0	1	0
SNV:4T,-2T,-3T,-6A	0	1	0	1	1	0	0	0	0	2	0	0	0	0	0	1	0	0	1	0
SNV:3T,2T,-1A	0	2	0	2	0	0	1	0	0	0	1	0	0	0	0	0	1	0	0	0
SNV:6A,5T,1T,-3T	0	1	0	0	0	0	1	1	0	0	1	0	0	0	0	0	1	0	0	2
SNV:5T,3C	0	1	0	0	0	0	1	0	0	1	1	0	1	0	0	1	1	0	0	0
SNV:6A,1T,-5G	0	2	0	2	0	0	0	0	0	0	0	0	0	0	0	0	1	0	0	2
SNV:-2T,-5A,-8G	0	1	1	1	0	0	0	0	1	0	0	0	0	0	2	0	1	0	0	0
SNV:5T,-2C,-5A	0	1	1	0	0	1	1	0	2	0	1	0	0	0	0	0	0	0	0	0
SNV:3T,2T,-2T,-4T,-5A	0	1	1	0	0	0	0	0	0	2	0	0	1	0	0	0	1	0	0	1
SNV:4C,-2C,-6A	0	1	0	1	0	0	2	0	1	0	0	1	0	1	0	0	0	0	0	0
SNV:-1A,-2T,-8A	0	1	0	0	1	0	0	0	0	1	0	0	0	0	0	0	1	0	2	1
SNV:-1A,-8C	0	1	1	0	1	0	0	0	0	0	0	0	1	0	1	1	0	0	1	0
SNV:3G,-4T	0	2	0	0	2	0	1	1	0	0	0	0	0	0	0	0	0	0	0	1
SNV:3T,2A,-3T	0	1	0	1	1	0	0	2	0	0	0	0	1	1	0	0	0	0	0	0
SNV:4T,2T,-2C,-3T	0	1	0	1	0	0	0	0	0	0	0	2	1	0	0	0	1	0	1	0
SNV:-6G,-7A	0	1	2	0	0	0	0	1	0	0	0	0	1	1	0	0	0	1	0	0
SNV:6A,5T,2T,1T,-6A	0	0	1	0	0	0	1	1	0	1	0	1	0	0	0	0	0	0	1	1
SNV:4T,-5T	0	0	1	1	0	0	0	3	0	1	0	0	0	0	0	0	1	0	0	0
SNV:3T,2T,-2T,-3T,-6A	0	0	2	0	1	0	0	1	0	1	0	0	0	0	0	0	1	1	0	0
SNV:4C,-2T,-4T	0	0	2	1	0	1	0	0	0	1	0	0	0	0	0	0	0	1	1	0
SNV:5T,3T,1T,-8G	0	0	2	1	0	0	0	0	1	0	0	1	0	0	0	0	0	0	1	1
SNV:5A,-3T	0	0	1	0	1	0	2	0	0	0	0	1	1	0	0	0	0	0	0	1
SNV:3T,-5A,-8G	0	0	1	2	0	0	0	0	0	1	0	0	0	1	0	1	0	1	0	0
SNV:3T,2C,-1G	0	0	3	0	0	1	0	0	0	0	0	0	0	0	0	0	2	0	1	0
SNV:4C,1T,-6A,-7G	0	0	1	0	0	1	0	0	0	1	1	0	0	1	0	0	1	0	1	0
SNV:5T,4C,-2T,-3T	0	0	2	0	0	0	1	0	0	1	0	0	0	1	1	0	1	0	0	0
SNV:5T,2T,-2C	0	0	1	0	0	1	0	1	0	1	2	1	0	0	0	0	0	0	0	0
SNV:6G,-3T,-5A	0	0	2	0	2	1	0	1	0	0	0	0	0	1	0	0	0	0	0	0
SNV:1T,-6A,-7A	0	0	1	1	0	0	0	0	0	0	1	1	1	0	0	0	0	1	1	0
SNV:1T,-1G,-6A,-8A	0	0	1	0	0	0	0	0	1	0	0	0	2	1	1	0	0	1	0	0
SNV:2T,-3T,-4T,-8G	0	0	1	1	0	1	0	1	0	1	0	0	1	0	1	0	0	0	0	0
SNV:4T,-4C	0	0	1	0	1	0	0	0	0	1	0	0	0	1	0	0	1	2	0	0
SNV:4T,-1A,-2T	0	0	1	0	0	1	0	1	0	1	1	0	0	0	0	0	1	0	0	1
SNV:5T,4C,2T	0	0	0	1	0	0	0	0	1	0	0	2	0	0	0	1	1	1	0	0
SNV:5T,2T,-3T,-8G	0	0	0	1	0	0	0	1	0	1	0	0	2	0	0	0	0	1	1	0
SNV:2T,-3T,-4C,-8G	0	0	0	1	1	1	1	0	0	0	0	0	0	0	0	0	0	1	1	1
SNV:5T,-1G,-4T	0	0	0	2	1	0	1	1	0	0	0	0	1	0	1	0	0	0	0	0
SNV:5T,4C,-1G,-8A	0	0	0	1	0	0	1	1	0	1	0	1	0	0	0	0	2	0	0	0
SNV:-2C,-3T,-6A,-8G	0	0	0	1	1	0	0	1	1	0	0	0	1	0	0	1	1	0	0	0
SNV:-5G,-8C	0	0	0	1	1	0	0	0	1	1	1	0	0	1	0	0	1	0	0	0
SNV:1T,-6T	0	0	0	1	0	0	0	1	2	0	0	0	0	1	0	0	1	1	0	0
SNV:3T,-3T,-4C,-5A	0	0	0	1	1	0	1	0	0	0	0	0	1	0	0	2	0	0	0	1
SNV:6A,-7A	0	0	0	1	1	0	0	0	0	0	1	0	0	1	0	0	0	1	1	1
SNV:5T,3T,-6T	0	0	0	2	0	1	0	0	2	0	0	0	0	0	0	1	0	0	0	1
SNV:2C,-3T,-8A	0	0	0	1	0	0	1	0	1	1	0	0	0	0	1	0	0	0	1	1
SNV:3C,-2G	0	0	0	2	0	0	1	0	1	0	0	0	0	0	1	0	0	0	1	1
SNV:-5A,-6G	0	0	0	1	1	1	0	0	0	0	1	0	1	0	0	1	0	0	1	0
SNV:1T,-3T,-4C	0	0	0	0	1	0	0	0	0	3	1	0	0	0	2	0	0	0	0	0
SNV:3C,-2C,-7G	0	0	0	0	0	1	2	0	1	1	0	0	0	0	1	0	0	1	0	0
SNV:2C,-6G	0	0	0	0	0	0	2	0	1	0	1	0	0	0	1	0	1	1	0	0
SNV:2T,-8C	0	0	0	0	0	0	0	2	0	0	0	0	0	0	0	1	0	2	1	1
SNV:6A,-1A,-2T	0	0	0	0	0	0	0	0	1	1	0	0	1	0	1	0	0	0	1	2
SNV:4C,-3T,-5G	0	0	0	0	0	0	0	0	0	0	0	1	1	0	2	0	0	1	1	1
SNV:6A,1T,-2C	1	1	0	0	0	0	0	0	0	1	1	0	0	0	0	1	0	0	1	0
SNV:5A,-8G	2	1	0	1	0	0	0	1	0	1	0	0	0	0	0	0	0	0	0	0
SNV:4C,3T,-2C,-8G	1	1	0	1	0	0	0	0	0	0	1	0	0	1	0	0	0	0	1	0
SNV:4T,3T,1T,-2T,-5G	2	0	0	0	1	0	1	0	0	1	0	0	0	0	0	1	0	0	0	0
SNV:-5T,-8G	1	1	0	1	0	0	1	0	0	0	0	0	1	0	0	0	0	0	1	0
SNV:6G,1T,-4T	1	1	0	0	0	0	0	0	0	1	0	0	1	0	0	1	0	0	0	1
SNV:5T,3T,1T,-6A,-8G	2	0	0	0	0	1	1	0	0	1	0	0	0	1	0	0	0	0	0	0
SNV:1C,-8C	1	0	1	1	0	0	0	0	0	0	0	0	1	0	0	1	0	1	0	0
SNV:6G,2T,-5G	1	0	1	3	0	0	0	0	0	0	1	0	0	0	0	0	0	0	0	0
SNV:5T,4C,-8C	1	0	0	0	1	0	0	1	0	0	0	0	2	0	0	0	0	1	0	0
SNV:6G,2T,-6A	2	0	0	1	1	0	0	0	0	0	0	1	0	0	0	1	0	0	0	0
SNV:4T,-2T,-3T,-5A	2	0	0	0	0	0	0	0	0	0	0	3	0	0	0	0	1	0	0	0
SNV:2C,1T,-1A,-6A	1	1	0	2	0	0	0	0	0	0	0	1	0	0	1	0	0	0	0	0
SNV:5T,4C,-3T,-6A,-8G	1	1	0	2	1	0	1	0	0	0	0	0	0	0	0	0	0	0	0	0
SNV:6A,3C,2T,-2T	1	0	1	2	0	0	0	1	0	0	0	0	0	0	0	0	0	1	0	0
SNV:-2C,-3T,-5G,-8G	1	0	1	0	0	0	0	0	0	0	2	0	0	0	0	1	0	0	0	1
SNV:1T,-3T,-5T	1	0	0	0	0	0	1	0	0	1	0	0	0	0	0	0	1	1	1	0
SNV:5T,2T,-5A,-6A	1	1	1	1	0	0	0	0	0	0	1	0	0	0	0	0	0	1	0	0
SNV:6A,3T,2T,-2T,-4T	1	0	2	0	0	0	0	0	0	1	0	0	0	1	0	0	0	1	0	0
SNV:6A,2T,-2C,-5A	1	0	3	0	0	0	0	0	0	0	1	0	0	0	0	0	0	0	1	0
SNV:3T,-2G,-8G	3	0	0	1	0	0	0	1	0	0	1	0	0	0	0	0	0	0	0	0
SNV:6A,4T,-2T,-3T	1	0	0	0	0	0	0	0	0	0	0	0	1	0	2	1	0	0	0	1
SNV:4C,-2C,-7G	1	0	1	0	1	0	0	0	0	0	0	1	0	1	0	0	0	1	0	0
SNV:6A,5T,2T,1T	1	0	1	0	0	1	0	0	0	0	1	0	1	0	0	0	0	1	0	0
SNV:2T,-3T,-5G,-8G	1	1	0	0	0	1	0	1	0	0	0	0	0	1	0	1	0	0	0	0
SNV:3C,2T,-1A	1	2	0	0	0	0	1	0	0	0	0	1	0	0	0	0	0	0	1	0
SNV:3T,-2T,-3T,-4C	1	2	0	1	0	0	0	0	0	0	0	1	0	0	0	0	0	1	0	0
SNV:4T,3T,-8G	2	1	0	0	0	1	1	0	0	0	0	0	0	0	1	0	0	0	0	0
SNV:5C,-4T	1	0	0	1	0	0	2	0	0	0	0	0	0	0	1	0	1	0	0	0
SNV:6G,-4T,-6G	1	0	0	0	1	0	1	1	0	1	0	0	0	1	0	0	0	0	0	0
SNV:-2C,-4G	1	0	1	0	1	0	0	0	0	0	0	0	1	0	0	0	0	1	0	1
SNV:-2C,-5T	1	0	2	0	0	0	0	0	0	0	1	0	0	0	1	0	0	0	1	0
SNV:6G,5T,4T,-2T	1	0	0	0	0	0	0	1	1	0	2	0	0	0	0	0	1	0	0	0
SNV:-2T,-3T,-5T	1	0	2	0	0	0	0	0	0	1	1	0	0	0	0	0	0	1	0	0
SNV:6G,2T,-4T	2	1	0	0	0	0	0	0	0	0	0	1	0	1	0	0	0	0	0	1
SNV:3T,-2G,-3T,-5A	1	1	0	1	0	0	0	0	0	0	0	1	0	0	0	0	0	0	1	1
SNV:5T,4C,3T,-6A,-8G	1	0	1	1	0	0	0	2	0	0	0	0	0	0	0	0	1	0	0	0
SNV:5T,2T,-4T	1	0	0	0	0	1	0	1	0	3	0	0	0	0	0	0	0	0	0	0
SNV:5T,-2T,-8A	2	1	1	0	0	0	0	0	0	0	0	0	0	0	2	0	0	0	0	0
SNV:3T,1T,-6A,-7G	1	1	2	0	0	0	0	2	0	0	0	0	0	0	0	0	0	0	0	0
SNV:6A,-3T,-4T	1	1	0	0	0	0	0	0	0	0	0	0	0	0	0	0	1	1	1	1
SNV:5T,2A	1	0	0	0	0	2	0	0	0	0	0	0	1	1	0	0	0	1	0	0
SNV:-2C,-3T,-5A,-8G	1	0	1	0	0	0	2	0	1	0	0	0	0	0	1	0	0	0	0	0
SNV:6G,4T,2T,-3T	2	0	0	0	0	1	1	1	0	1	0	0	0	0	0	0	0	0	0	0
SNV:1C,-6A,-8A	2	0	1	1	0	0	0	0	0	0	0	0	0	1	0	0	0	0	0	1
SNV:3T,2T,-7A	1	0	1	0	1	0	0	0	1	0	1	0	1	0	0	0	0	0	0	0
SNV:5T,1T,-2T,-3T,-6A	1	0	1	0	2	0	0	0	0	0	0	0	0	0	1	1	0	0	0	0
SNV:5T,3G	1	0	0	0	0	0	2	1	0	0	1	1	0	0	0	0	0	0	0	0
SNV:5T,4T,1T,-2T	1	1	0	0	0	1	1	0	2	0	0	0	0	0	0	0	0	0	0	0
SNV:-1A,-3C,-7A	1	0	1	0	0	1	0	0	0	0	1	0	1	1	0	0	0	0	0	0
SNV:4G,-2T	1	1	0	0	0	0	0	0	0	1	0	0	1	0	0	0	0	0	1	1
SNV:6A,-3C	1	1	0	2	0	0	0	0	0	0	0	0	0	0	0	1	0	1	0	0
SNV:3T,2C,-3C	1	1	0	0	0	0	0	0	0	0	0	0	1	0	1	1	0	1	0	0
SNV:5C,1T	1	0	0	1	0	1	0	1	0	0	0	0	0	0	1	0	0	1	0	0
SNV:5T,-6A,-7A	1	0	3	0	0	0	0	0	0	0	0	0	0	0	0	1	0	1	0	0
SNV:3T,1T,-6G	1	0	1	0	0	0	0	0	0	2	0	0	0	0	0	0	2	0	0	0
SNV:4T,-8C	1	0	0	1	1	0	1	0	0	1	0	0	0	0	0	0	1	0	0	0
SNV:3G,-5G	1	2	0	0	0	0	0	0	0	0	0	1	0	0	0	0	1	0	0	1
SNV:4T,1T,-2T,-4T	1	0	1	2	0	1	0	0	0	0	0	0	0	0	0	0	0	0	0	1
SNV:-2C,-6G	2	0	1	0	1	0	0	0	0	1	0	0	0	0	0	0	0	1	0	0
SNV:3C,2T,-7G	1	0	0	0	1	0	0	0	1	2	0	0	0	0	0	0	0	0	1	0
SNV:3G,-2C,-3T	1	0	0	1	0	1	0	0	0	1	0	0	0	1	0	0	0	0	1	0
SNV:4G,-1G	1	1	1	1	0	0	0	0	0	0	0	0	0	0	0	0	0	2	0	0
SNV:-2T,-4T,-6T	0	4	0	0	1	0	0	0	0	0	0	0	0	0	0	0	1	0	0	0
SNV:6A,3C,-3T	0	1	0	1	0	0	0	0	0	0	0	0	0	2	0	0	0	0	2	0
SNV:5T,3T,1T,-1G,-2T	0	1	0	2	0	1	0	1	0	1	0	0	0	0	0	0	0	0	0	0
SNV:4C,3T,1T	0	1	0	2	1	0	0	0	0	1	0	0	0	0	0	0	0	1	0	0
SNV:4C,-2T,-7G	0	1	1	0	1	0	0	0	0	0	0	0	1	0	0	1	0	0	1	0
SNV:6A,-4T,-6A	0	1	1	0	0	0	0	0	0	0	0	0	0	0	0	0	2	1	1	0
SNV:1T,-2T,-6A,-8A	0	1	0	0	0	0	0	1	0	1	0	0	1	0	0	0	1	0	0	1
SNV:5T,1T,-1A,-2T,-6A	0	1	0	2	0	1	0	1	1	0	0	0	0	0	0	0	0	0	0	0
SNV:6T,3T	0	1	0	1	0	1	0	1	0	1	0	0	0	0	1	0	0	0	0	0
SNV:1T,-5G,-6A,-7G	0	1	1	0	0	0	0	1	1	1	0	1	0	0	0	0	0	0	0	0
SNV:6G,3T,2T,-2T	0	1	2	0	0	1	0	1	1	0	0	0	0	0	0	0	0	0	0	0
SNV:2T,-3T,-4G	0	1	0	0	1	1	0	1	0	1	0	0	1	0	0	0	0	0	0	0
SNV:6A,3C,2T,-5A	0	1	0	2	0	0	2	0	0	0	0	0	0	0	1	0	0	0	0	0
SNV:5T,2T,-1G,-6A	0	1	1	0	0	0	0	0	0	0	0	1	0	1	0	0	1	0	1	0
SNV:2C,1T,-8A	0	1	0	1	2	0	0	0	0	0	0	0	0	0	1	0	1	0	0	0
SNV:5T,1T,-2T,-8A	0	1	1	0	0	0	1	0	0	0	0	0	0	1	0	1	0	0	0	1
SNV:5C,2T	0	2	2	0	0	0	0	0	0	0	0	0	0	1	0	0	0	0	1	0
SNV:5T,2A,-6A	0	1	0	0	0	0	0	1	0	0	0	0	0	0	1	0	0	0	1	2
SNV:5T,-1G,-7G	0	1	0	0	0	2	0	0	0	1	1	0	0	0	0	0	1	0	0	0
SNV:1T,-5T,-6A	0	1	1	0	0	0	0	1	0	0	0	0	0	0	0	1	1	1	0	0
SNV:3T,-1A,-2T,-6A	0	1	1	0	1	0	1	0	0	0	0	0	0	0	0	1	0	0	1	0
SNV:3T,-2T,-4T,-7A	0	1	1	1	1	0	0	0	0	0	0	0	0	0	1	1	0	0	0	0
SNV:5T,3T,-5G,-6A,-8G	0	1	0	0	0	0	0	0	0	0	0	1	0	0	0	0	0	1	2	1
SNV:1T,-5T	0	1	1	1	0	1	0	0	1	0	0	0	0	0	0	0	0	0	0	1
SNV:5T,3T,2C	0	1	0	0	1	0	1	0	0	1	0	0	0	0	0	0	0	1	0	1
SNV:3T,-3C,-4T	0	1	0	1	0	0	0	0	1	0	0	0	1	0	0	1	1	0	0	0
SNV:4T,-3T,-4C	0	1	0	1	0	0	0	0	0	0	0	0	1	0	1	0	0	0	1	1
SNV:-2T,-3C,-7A	0	1	0	1	1	1	0	0	1	0	0	0	0	0	0	0	1	0	0	0
SNV:4T,-2T,-4T,-5G	0	1	0	0	0	0	0	1	0	0	0	0	1	0	0	0	2	0	0	1
SNV:6G,1T,-2T	0	1	0	0	0	0	1	0	0	0	2	0	0	0	1	0	1	0	0	0
SNV:3G,2A	0	2	1	0	1	0	0	0	0	0	0	1	0	0	0	1	0	0	0	0
SNV:2C,-2T,-4T	0	1	1	0	0	0	1	0	0	1	0	0	0	0	0	1	1	0	0	0
SNV:2C,-7A,-8G	0	1	0	0	1	0	0	2	0	0	0	0	1	0	0	0	1	0	0	0
SNV:3T,-3T,-7A	0	1	0	1	0	0	0	0	1	0	1	0	0	0	1	0	0	1	0	0
SNV:6G,5T,4T,-5G	0	0	1	1	1	1	1	0	0	0	0	0	0	0	1	0	0	0	0	0
SNV:5T,3T,-2T,-8G	0	0	2	0	0	0	1	0	1	0	1	1	0	0	0	0	0	0	0	0
SNV:6T,-6A	0	0	2	1	0	0	0	0	1	0	1	1	0	0	0	0	0	0	0	0
SNV:6A,3T,2T,1T	0	0	2	1	0	0	0	0	0	1	0	0	0	0	1	1	0	0	0	0
SNV:1C,-1G,-8G	0	0	1	1	0	0	0	0	0	0	0	0	0	0	0	1	0	2	1	0
SNV:4T,1T,-2T,-5G	0	0	2	0	0	1	0	0	0	0	1	0	0	0	0	0	0	0	0	2
SNV:5T,1T,-1G,-2T,-6A	0	0	1	1	1	0	0	0	0	1	0	0	0	0	0	0	0	0	1	1
SNV:6A,-2T,-6A,-7G	0	0	1	1	1	0	1	1	0	0	0	0	0	0	0	0	0	0	0	1
SNV:3T,-2T,-4G	0	0	1	1	0	0	1	0	0	0	0	0	0	0	0	0	0	1	2	0
SNV:3T,1T,-3T,-8G	0	0	1	0	0	0	0	0	0	0	0	1	1	0	0	0	0	2	1	0
SNV:-2C,-5G,-6A	0	0	1	0	1	0	0	0	0	0	0	0	1	1	1	0	1	0	0	0
SNV:5T,4C,1T,-8A	0	0	1	2	0	0	1	0	0	0	0	1	0	0	0	0	0	0	0	1
SNV:3T,-1G,-2T,-4T	0	0	2	0	0	0	0	1	0	0	0	0	0	1	0	0	1	1	0	0
SNV:2C,-1G,-8G	0	0	1	0	0	0	0	1	0	1	0	0	0	0	3	0	0	0	0	0
SNV:3T,-1A,-7A	0	0	2	0	0	0	0	1	0	0	0	0	0	1	0	0	2	0	0	0
SNV:-4T,-8C	0	0	1	2	0	0	0	0	0	0	0	0	1	0	0	0	1	1	0	0
SNV:3T,2C,1T	0	0	1	0	0	1	0	0	1	0	0	0	1	1	1	0	0	0	0	0
SNV:3T,2C,-7A	0	0	1	2	0	1	0	0	0	0	0	0	0	1	1	0	0	0	0	0
SNV:2T,-1A,-6A	0	0	0	2	0	1	1	0	0	0	0	1	0	1	0	0	0	0	0	0
SNV:4T,2T,1T	0	0	0	1	0	0	0	0	0	0	1	0	0	0	1	1	2	0	0	0
SNV:-2C,-7C	0	0	0	1	0	0	2	0	0	0	0	1	0	1	1	0	0	0	0	0
SNV:3C,2T,-2C,-5A	0	0	0	2	0	0	1	0	0	0	0	0	1	0	0	0	0	1	1	0
SNV:-4T,-7G	0	0	0	1	2	0	0	0	0	0	0	0	0	1	1	0	1	0	0	0
SNV:6G,5T,-5G,-8G	0	0	0	1	0	1	0	0	0	0	0	0	0	1	0	1	0	0	1	1
SNV:5T,2T,-2C,-3T	0	0	0	2	1	0	0	1	0	1	1	0	0	0	0	0	0	0	0	0
SNV:6A,2T,1T,-3T,-5A	0	0	0	1	0	0	3	0	0	0	0	0	2	0	0	0	0	0	0	0
SNV:-2T,-3T,-6A,-8G	0	0	0	1	0	0	1	0	1	1	1	0	0	0	0	0	0	1	0	0
SNV:1T,-1G,-6A,-7G	0	0	0	1	0	0	0	1	1	0	0	0	1	1	1	0	0	0	0	0
SNV:5T,4C,-2T,-4T	0	0	0	1	1	0	0	0	1	1	0	0	0	0	0	1	1	0	0	0
SNV:2A,-7A	0	0	0	2	0	0	0	0	0	0	0	1	1	1	0	1	0	0	0	0
SNV:6G,4T,1T	0	0	0	1	0	1	2	0	0	0	0	0	0	0	0	0	0	1	1	0
SNV:5T,1T,-1A,-6A,-8A	0	0	0	0	1	0	1	1	0	0	0	0	1	0	1	0	1	0	0	0
SNV:3C,-3T,-6A	0	0	0	0	1	0	1	0	0	1	0	0	0	1	0	0	0	1	0	1
SNV:-1C,-7G	0	0	0	0	2	0	1	1	0	1	0	0	0	0	0	1	0	0	0	0
SNV:6A,2T,-3T,-4T	0	0	0	0	0	1	0	0	0	1	0	0	0	0	0	0	2	0	0	2
SNV:3T,2T,-4T,-6A	0	0	0	0	0	1	0	0	0	1	2	0	0	1	0	1	0	0	0	0
SNV:6G,-6A,-8G	0	0	0	0	0	1	1	1	0	1	1	0	0	0	0	0	0	0	1	0
SNV:6A,3T,2T,-4T	0	0	0	0	0	1	1	0	1	0	0	1	0	0	0	1	0	0	0	1
SNV:2A,-4T	0	0	0	0	0	0	0	5	0	0	0	0	0	1	0	0	0	0	0	0
SNV:3T,-5G,-8A	0	0	0	0	0	0	0	2	0	0	0	1	0	1	0	0	1	0	1	0
SNV:-1G,-2T,-5G	0	0	0	0	0	0	0	0	0	1	0	1	0	0	0	0	2	0	1	1
SNV:5T,2T,-5A,-8G	1	1	0	1	0	0	0	0	0	0	1	0	0	0	0	1	0	0	0	0
SNV:6A,2T,-2C,-6A	4	0	0	0	1	0	0	0	0	0	0	0	0	0	0	0	0	0	0	0
SNV:6A,4C,-6A	1	2	0	0	0	0	0	1	0	0	0	0	0	1	0	0	0	0	0	0
SNV:3C,-5G,-8G	1	0	0	1	0	0	0	0	0	0	0	1	1	0	0	0	1	0	0	0
SNV:5T,4T,1T,-5G,-6A	4	0	0	0	0	0	0	0	0	0	0	0	0	0	1	0	0	0	0	0
SNV:4C,-2C,-5G	1	0	0	0	0	0	1	0	0	0	0	0	2	0	0	0	0	0	0	1
SNV:3C,2T,-2C,-4C,-8G	1	0	0	0	0	0	0	1	0	0	0	0	0	0	0	1	0	1	1	0
SNV:4T,-2C,-3T,-5G	2	0	0	0	1	0	0	0	0	1	0	0	0	0	0	1	0	0	0	0
SNV:5T,4T,1T,-1G	2	0	0	1	0	0	0	0	0	0	0	0	0	0	0	0	1	0	1	0
SNV:2T,-1G,-8G	1	0	0	0	0	1	0	0	0	1	0	0	0	1	0	0	0	0	1	0
SNV:-3T,-5T,-8G	3	0	0	0	0	0	0	0	1	0	0	0	0	0	0	0	1	0	0	0
SNV:5T,1T,-2T,-8G	2	1	0	1	0	0	0	0	0	0	0	0	0	0	0	0	0	1	0	0
SNV:5T,2C,-6A,-8A	1	0	0	0	0	0	0	1	0	0	0	0	1	1	0	0	0	0	0	1
SNV:6A,3T,-2T,-7G	1	2	0	1	0	0	0	1	0	0	0	0	0	0	0	0	0	0	0	0
SNV:2C,-7C	2	0	1	0	0	0	0	0	0	0	0	0	0	0	0	0	0	1	1	0
SNV:3C,2T,-3T,-5G	1	2	0	1	0	0	0	0	1	0	0	0	0	0	0	0	0	0	0	0
SNV:-2T,-3T,-4T,-8G	2	0	0	0	0	0	0	1	0	0	1	0	0	0	0	0	0	0	0	1
SNV:6A,3T,-7G	1	1	1	0	0	0	0	0	0	0	0	0	0	0	1	0	0	1	0	0
SNV:5T,1T,-1A,-2T	1	1	0	1	1	0	0	0	0	0	0	0	0	0	0	0	1	0	0	0
SNV:-2G,-4C	3	0	0	0	0	0	0	1	0	1	0	0	0	0	0	0	0	0	0	0
SNV:5T,3T,1T,-2T,-4T	1	0	1	0	0	0	0	1	0	1	0	0	0	0	0	0	0	0	0	1
SNV:2T,-7A,-8G	1	1	0	0	0	0	0	0	1	0	0	1	0	0	0	0	0	0	1	0
SNV:-1A,-6A,-7A	2	0	0	1	0	0	0	1	0	0	0	0	0	0	0	0	0	0	1	0
SNV:4C,-1A,-6A	1	2	0	0	2	0	0	0	0	0	0	0	0	0	0	0	0	0	0	0
SNV:3G,-2C,-8G	1	2	0	0	0	0	0	0	0	0	1	0	1	0	0	0	0	0	0	0
SNV:5T,1T,-3T,-6A,-8G	1	1	1	0	0	0	0	0	0	1	0	0	1	0	0	0	0	0	0	0
SNV:2T,-1A,-2C	1	0	0	0	0	0	0	0	0	0	0	1	0	0	1	0	0	0	1	1
SNV:4T,3T,-6G	2	0	0	1	0	0	1	0	0	1	0	0	0	0	0	0	0	0	0	0
SNV:4T,-2T,-5T	1	0	0	1	0	0	0	0	0	0	0	1	0	0	0	0	0	0	2	0
SNV:1T,-5G,-7G	1	0	0	0	1	0	0	0	0	2	0	0	0	0	0	0	1	0	0	0
SNV:-2T,-4T,-5A,-6A	1	1	0	0	1	0	0	0	0	0	0	0	0	1	0	0	0	0	1	0
SNV:3T,-2C,-7A	1	0	1	0	0	0	0	0	0	0	0	0	0	0	0	1	0	1	0	1
SNV:3T,2T,-2T,-4T,-6G	1	1	0	1	1	0	0	1	0	0	0	0	0	0	0	0	0	0	0	0
SNV:5T,4C,3T,-1G,-8G	1	1	0	0	0	1	0	1	0	0	0	1	0	0	0	0	0	0	0	0
SNV:2T,-3T,-4G,-5A	2	1	0	0	0	0	0	1	0	0	1	0	0	0	0	0	0	0	0	0
SNV:5T,2T,-4T,-6A	2	0	1	0	0	0	0	1	0	0	0	0	0	0	0	0	1	0	0	0
SNV:4T,2T,-3T,-8G	1	0	0	0	0	0	0	0	0	0	1	0	0	0	0	1	0	1	1	0
SNV:-2T,-4C,-5A	1	0	0	0	0	0	0	1	0	0	0	0	1	0	0	0	0	0	1	1
SNV:2A,-3C	1	1	0	2	0	0	0	0	0	0	0	0	0	0	0	0	0	1	0	0
SNV:-1G,-2T,-4T	1	0	0	2	0	0	0	0	0	0	0	0	0	1	0	0	0	0	1	0
SNV:3T,-3T,-5A,-6A	1	0	1	1	0	0	0	0	0	0	0	0	0	0	0	0	2	0	0	0
SNV:4T,1T,-3T,-5G	1	0	0	0	1	0	0	0	0	0	0	0	1	0	0	0	0	0	2	0
SNV:5T,3T,-2C	1	0	1	0	0	0	1	0	0	1	0	0	0	0	0	0	0	1	0	0
SNV:3C,2T,-2T,-4T	1	1	1	0	0	0	0	0	0	0	1	0	0	1	0	0	0	0	0	0
SNV:6G,-3T,-5G,-8G	1	0	1	0	0	0	0	0	0	0	1	0	1	1	0	0	0	0	0	0
SNV:1A,-3T	1	0	0	0	1	0	1	0	1	0	0	0	0	1	0	0	0	0	0	0
SNV:3T,-1A,-2C	1	0	0	0	0	0	0	0	1	0	0	1	0	1	0	0	0	0	0	1
SNV:6G,-5A	1	0	0	0	0	0	0	0	2	0	0	1	0	0	0	0	0	0	0	1
SNV:6A,-2T,-8A	1	2	0	0	1	0	0	0	0	0	0	0	0	0	0	0	1	0	0	0
SNV:4T,3C	1	0	0	0	0	0	0	1	0	1	1	0	1	0	0	0	0	0	0	0
SNV:2C,-1A,-3C,-7A	1	0	1	0	0	1	0	0	0	0	0	1	0	1	0	0	0	0	0	0
SNV:3T,-3T,-4T,-6G	1	2	0	1	0	0	0	0	0	1	0	0	0	0	0	0	0	0	0	0
SNV:3T,-6G,-8G	1	0	1	0	0	1	0	0	0	0	1	0	0	0	0	0	0	0	0	1
SNV:3G,2C	1	0	1	0	0	0	0	0	0	0	0	0	0	0	1	0	1	0	0	1
SNV:2C,-2G	1	0	0	1	0	1	0	0	0	0	0	0	2	0	0	0	0	0	0	0
SNV:6G,3C,2T	1	0	0	0	0	1	1	0	0	0	1	0	0	0	0	0	1	0	0	0
SNV:1T,-2T,-7A	2	1	0	0	0	1	0	0	0	0	0	1	0	0	0	0	0	0	0	0
SNV:5C,-1G	1	0	0	1	1	0	0	0	1	0	0	0	0	0	0	0	0	0	0	1
SNV:6G,4C,-5G	1	1	0	2	0	0	0	0	0	0	0	0	0	0	0	0	0	1	0	0
SNV:-1G,-6G	1	1	0	1	0	0	0	0	0	0	0	0	0	1	0	0	0	0	1	0
SNV:5T,4C,-4T,-6A	1	0	0	1	1	0	1	1	0	0	0	0	0	0	0	0	0	0	0	0
SNV:6A,-6G	1	1	0	0	0	1	1	0	0	0	0	0	0	0	1	0	0	0	0	0
SNV:4T,-2T,-7A	1	0	1	0	0	0	1	0	0	0	0	0	1	0	0	0	0	1	0	0
SNV:6A,1T,-1G	0	1	0	0	0	0	0	0	0	0	1	1	1	0	0	0	1	0	0	0
SNV:6A,1T,-8G	0	3	0	0	0	0	0	0	0	0	1	0	1	0	0	0	0	0	0	0
SNV:5T,3T,-7G	0	2	0	1	0	0	0	0	0	0	0	0	0	1	0	0	0	0	0	1
SNV:6A,3T,2T,-2T,-5A	0	1	1	1	1	0	0	0	0	0	0	0	0	0	0	0	1	0	0	0
SNV:3C,-2T,-6A	0	1	1	1	1	0	1	0	0	0	0	0	0	0	0	0	0	0	0	0
SNV:5T,1T,-5G,-6A,-8G	0	1	0	1	0	0	0	1	0	1	0	0	0	0	0	0	1	0	0	0
SNV:5T,-4T,-8G	0	1	0	0	0	0	0	0	1	0	0	0	0	0	1	0	0	1	1	0
SNV:6G,-3T,-4T	0	1	1	0	0	0	0	0	0	0	0	0	0	0	1	0	1	0	1	0
SNV:2C,-1C	0	1	0	0	0	2	1	0	0	0	0	0	0	0	0	0	0	1	0	0
SNV:-3A,-6A	0	1	0	0	0	1	0	0	1	0	0	0	0	0	0	1	0	1	0	0
SNV:4T,-2C,-3T,-8G	0	1	2	0	0	1	1	0	0	0	0	0	0	0	0	0	0	0	0	0
SNV:2T,-1A,-2T	0	1	0	1	0	1	0	0	0	0	0	0	0	0	0	0	1	0	1	0
SNV:6G,2T,-8G	0	1	0	0	0	0	2	0	0	1	0	1	0	0	0	0	0	0	0	0
SNV:5A,1T,-6A	0	1	0	0	0	2	0	1	0	0	0	0	0	0	0	0	0	1	0	0
SNV:6G,5T,1T,-5G	0	1	1	0	0	1	0	1	1	0	0	0	0	0	0	0	0	0	0	0
SNV:3T,2T,-2C,-3T,-4C	0	3	0	0	0	0	0	0	0	0	0	0	1	1	0	0	0	0	0	0
SNV:2C,-2C,-8G	0	1	1	1	0	0	1	0	0	0	0	0	0	0	1	0	0	0	0	0
SNV:4C,-2C,-3T,-8G	0	1	0	0	0	0	0	0	0	0	0	0	0	1	0	0	1	0	1	1
SNV:5T,-1A,-6A,-8A	0	1	1	0	0	0	0	0	0	0	1	0	0	2	0	0	0	0	0	0
SNV:5T,-2T,-6A,-8A	0	2	1	0	0	0	0	0	0	1	0	0	0	1	0	0	0	0	0	0
SNV:-4T,-6A,-8G	0	1	1	0	1	0	0	0	0	1	0	0	0	0	0	1	0	0	0	0
SNV:5T,2C,1T,-1A,-6A	0	1	0	0	1	0	1	0	1	0	0	1	0	0	0	0	0	0	0	0
SNV:5T,3T,1T,-2T,-5G	0	1	0	0	1	0	0	0	0	0	1	0	0	0	0	0	1	1	0	0
SNV:4C,3T,-3T	0	1	0	0	1	1	1	0	0	0	0	0	0	1	0	0	0	0	0	0
SNV:3T,1T,-5A	0	1	0	0	1	1	0	0	0	0	0	0	2	0	0	0	0	0	0	0
SNV:6G,5T,4C,-8G	0	1	0	0	0	0	0	0	1	0	0	0	1	0	0	1	0	1	0	0
SNV:4C,-2T,-6A,-7G	0	1	0	0	0	1	0	0	0	1	0	0	0	0	0	0	1	0	0	1
SNV:1T,-1A,-2T,-6A	0	1	1	0	0	0	1	0	0	1	0	1	0	0	0	0	0	0	0	0
SNV:4C,1T,-1G,-8A	0	1	0	0	1	1	0	1	0	0	0	0	1	0	0	0	0	0	0	0
SNV:3T,-3T,-5G,-8G	0	1	1	1	0	0	0	0	0	0	0	1	0	0	0	0	0	0	0	1
SNV:2C,-2T,-3C	0	2	1	1	0	0	0	0	0	0	0	0	0	0	0	0	0	0	0	1
SNV:5T,3T,-7A	0	1	0	1	0	1	0	0	0	0	0	1	0	0	0	1	0	0	0	0
SNV:3C,-3C	0	1	1	0	0	0	0	0	0	0	0	0	1	0	0	0	1	1	0	0
SNV:3T,-2T,-4T,-8A	0	1	0	0	1	0	0	0	0	1	1	0	0	0	0	0	1	0	0	0
SNV:2C,-5A	0	1	1	1	0	0	0	0	0	1	0	0	0	0	0	0	1	0	0	0
SNV:4C,-2T,-5G	0	1	0	0	0	1	0	0	1	1	0	1	0	0	0	0	0	0	0	0
SNV:4C,3T,-8A	0	1	0	2	0	0	0	0	0	0	0	0	0	1	0	0	0	0	1	0
SNV:2A,-2C	0	1	0	0	1	0	1	0	0	0	0	0	0	0	0	0	0	1	0	1
SNV:3T,2C,-2C,-3T	0	1	0	0	0	0	0	0	1	0	0	0	1	1	0	0	1	0	0	0
SNV:6G,4C,-2T	0	1	1	0	0	0	0	1	0	1	0	0	0	0	0	0	0	1	0	0
SNV:3T,-5G,-6G	0	3	0	0	0	0	0	0	0	1	0	0	0	0	1	0	0	0	0	0
SNV:3T,-2T,-8C	0	0	2	1	1	0	0	0	0	0	0	0	1	0	0	0	0	0	0	0
SNV:3T,-2T,-6T	0	0	1	0	0	1	0	0	0	0	0	0	1	0	0	0	0	1	1	0
SNV:6T,4T	0	0	1	0	0	0	1	1	0	1	0	0	0	0	0	0	0	0	1	0
SNV:2T,1T,-3T,-5A,-6A	0	0	1	0	1	0	0	1	0	0	0	0	0	0	0	0	0	0	1	1
SNV:5T,-7C	0	0	1	2	0	0	0	1	0	1	0	0	0	0	0	0	0	0	0	0
SNV:1C,-1G,-8A	0	0	1	0	0	0	0	0	0	0	0	0	0	0	0	0	2	0	1	1
SNV:1C,-3T,-5A	0	0	1	2	0	0	0	0	0	0	0	1	0	0	0	0	0	0	0	1
SNV:1T,-2T,-3T,-4T	0	0	1	1	0	0	0	0	1	0	0	0	0	0	1	0	0	1	0	0
SNV:1T,-2T,-7G	0	0	2	1	0	0	0	0	0	0	0	0	0	0	0	1	0	0	0	1
SNV:5A,-2T	0	0	1	2	0	1	0	0	0	0	0	0	0	0	0	0	1	0	0	0
SNV:-3A,-5A	0	0	3	0	0	0	0	0	1	0	0	0	0	0	0	0	0	1	0	0
SNV:2C,-2T,-6A	0	0	1	1	0	1	0	0	0	0	0	0	0	0	1	0	0	0	1	0
SNV:3T,-1G,-8C	0	0	1	0	0	1	0	0	1	0	0	1	1	0	0	0	0	0	0	0
SNV:-1G,-4T,-8G	0	0	1	0	0	0	0	0	0	0	1	1	1	0	0	0	0	0	0	1
SNV:2T,-2T,-4C,-5A	0	0	1	0	2	0	0	1	0	0	0	1	0	0	0	0	0	0	0	0
SNV:5T,3T,2C,-2T	0	0	1	1	0	0	0	0	0	1	0	0	0	0	0	0	0	0	1	1
SNV:-3T,-4T,-5G	0	0	2	0	0	0	1	0	0	0	0	0	0	1	0	1	0	0	0	0
SNV:5T,1T,-8C	0	0	1	1	0	2	0	0	0	0	0	0	0	0	0	0	1	0	0	0
SNV:3T,-2T,-5G,-6G	0	0	1	0	1	0	0	0	0	0	0	0	0	0	0	0	0	1	1	1
SNV:3T,-4T,-5G,-8G	0	0	1	0	1	0	0	1	0	1	0	0	0	0	0	0	1	0	0	0
SNV:3T,-4T,-8A	0	0	1	0	0	0	0	0	1	1	0	1	1	0	0	0	0	0	0	0
SNV:6G,-4T,-8G	0	0	2	0	0	0	0	0	0	0	1	0	0	0	1	0	0	0	1	0
SNV:3T,2C,-7G	0	0	2	0	2	0	0	0	0	0	0	1	0	0	0	0	0	0	0	0
SNV:3C,2C,-2C	0	0	1	0	0	0	0	0	0	1	0	0	0	0	0	1	0	0	1	1
SNV:3T,2A,-2C	0	0	1	0	0	1	0	0	1	0	0	0	0	0	0	1	0	0	0	1
SNV:3T,-4T,-5G,-6G	0	0	1	2	0	0	0	0	0	0	0	0	0	0	1	0	1	0	0	0
SNV:5T,3T,-6G	0	0	1	0	0	0	1	1	0	1	0	0	1	0	0	0	0	0	0	0
SNV:3T,-1G,-2T,-8G	0	0	0	1	0	0	0	1	0	0	0	0	1	0	0	2	0	0	0	0
SNV:6A,3T,2T,-2T,-6A	0	0	0	1	0	0	0	0	0	0	0	0	0	1	1	0	0	1	0	1
SNV:6A,4T,-5G	0	0	0	2	1	0	0	0	0	0	0	0	0	1	0	0	0	1	0	0
SNV:4T,3C,-2C	0	0	0	3	0	1	0	0	0	0	0	0	0	0	0	0	0	0	1	0
SNV:6A,3T,-3T,-6A	0	0	0	1	0	0	2	0	0	0	0	0	0	0	0	0	1	0	0	1
SNV:3T,-1C,-2T	0	0	0	1	0	1	0	0	0	0	0	0	0	1	0	0	1	1	0	0
SNV:-2T,-5G,-6A,-7G	0	0	0	2	0	0	1	0	0	0	0	0	1	0	0	0	0	0	1	0
SNV:4C,3T,-7G	0	0	0	2	1	0	0	0	0	0	0	0	0	0	0	1	0	0	0	1
SNV:2T,1T,-1G	0	0	0	1	1	0	0	0	0	0	0	0	1	0	1	0	0	0	0	1
SNV:5T,2C,-1A,-6A	0	0	0	1	0	0	0	0	0	0	1	0	1	0	0	0	0	1	0	1
SNV:5T,-1G,-5G,-8G	0	0	0	1	1	0	0	1	0	0	0	0	1	0	1	0	0	0	0	0
SNV:2A,-3T,-5A	0	0	0	1	0	0	1	0	0	1	0	0	1	0	0	0	0	0	1	0
SNV:3C,2T,-4C,-8G	0	0	0	1	0	0	1	0	0	1	0	1	1	0	0	0	0	0	0	0
SNV:-2T,-3T,-8A	0	0	0	1	0	0	0	0	0	0	0	0	0	0	1	0	3	0	0	0
SNV:-1A,-2T,-7A	0	0	0	1	0	0	0	0	0	0	1	1	0	0	0	1	0	0	1	0
SNV:-4C,-7G	0	0	0	0	0	1	1	0	0	0	1	0	0	1	1	0	0	0	0	0
SNV:3T,-2G,-5A	0	0	0	0	0	1	0	0	0	0	1	0	1	0	0	0	0	0	1	1
SNV:5T,3T,2T,-5A	0	0	0	0	0	1	1	1	0	0	0	0	0	0	0	0	0	0	1	1
SNV:6A,3T,1T,-5G	0	0	0	0	0	1	0	1	0	0	0	0	0	0	1	0	0	1	0	1
SNV:6G,2T,-5A	0	0	0	0	0	1	0	0	0	2	0	0	0	0	0	0	1	0	1	0
SNV:1T,-6A,-8C	0	0	0	0	0	1	0	0	3	0	1	0	0	0	0	0	0	0	0	0
SNV:6A,3T,-5G,-6A	0	0	0	0	0	0	1	0	0	1	1	0	0	0	0	0	0	0	2	0
SNV:2T,-2T,-7A	0	0	0	0	0	0	0	0	1	1	0	0	0	1	0	1	1	0	0	0
SNV:2T,-2T,-4T,-6G	0	0	0	0	0	0	0	0	0	2	0	1	1	0	0	0	0	1	0	0
SNV:6A,3T,2C	0	0	0	0	0	0	0	0	0	1	1	1	0	0	0	0	1	0	1	0
SNV:5T,3T,-2T,-5G	0	0	0	0	0	0	0	0	0	2	0	1	0	1	1	0	0	0	0	0
SNV:5C,1C,-8A	0	0	0	0	0	0	0	0	0	1	0	0	0	0	1	1	0	0	1	1
SNV:4T,-2T,-3T,-5G	0	0	0	0	0	0	0	0	0	0	1	0	1	0	1	0	2	0	0	0
SNV:3G,2T,-5G	0	0	0	0	0	0	0	0	0	0	0	1	0	0	1	0	2	1	0	0
SNV:2T,-6A,-8A	0	0	0	0	0	0	0	0	0	0	0	0	0	0	2	1	0	0	2	0
SNV:5T,2T,1T,-1G	2	0	0	0	0	0	0	0	1	0	0	0	0	0	0	0	1	0	0	0
SNV:3C,-5A,-8G	1	1	0	0	0	0	0	1	0	0	0	0	0	0	0	0	0	1	0	0
SNV:6A,5T,3T,1T	1	0	0	0	0	0	0	0	0	0	1	0	1	0	1	0	0	0	0	0
SNV:3C,-1G,-4C	1	0	0	0	0	0	0	0	0	1	0	0	0	0	0	1	0	0	0	1
SNV:3C,2T,-2C,-6A	1	1	0	0	0	1	0	0	0	0	0	0	0	0	0	0	0	1	0	0
SNV:6A,-2T,-8G	1	0	0	0	1	0	0	1	0	0	0	0	0	0	0	1	0	0	0	0
SNV:6A,3T,2T,-2T,-5G	1	0	1	0	0	0	0	0	0	0	0	0	0	0	0	0	1	0	1	0
SNV:5T,-1G,-3T	1	0	0	0	0	0	0	0	0	0	0	1	0	0	1	0	0	0	1	0
SNV:2T,1T,-4T	2	0	0	0	1	0	0	0	0	0	0	0	0	0	0	0	0	0	1	0
SNV:4C,-1G,-6A,-8A	1	0	0	0	0	1	0	0	0	0	0	0	0	1	1	0	0	0	0	0
SNV:3T,2T,-2C,-8G	1	2	0	0	0	0	0	0	0	0	0	0	0	0	0	0	0	0	0	1
SNV:6A,-2T,-3T,-4T	2	0	2	0	0	0	0	0	0	0	0	0	0	0	0	0	0	0	0	0
SNV:-2G,-3T,-8G	2	1	0	1	0	0	0	0	0	0	0	0	0	0	0	0	0	0	0	0
SNV:3G,2T,-8A	1	0	0	0	0	1	0	1	0	0	1	0	0	0	0	0	0	0	0	0
SNV:5T,1T,-6T	1	0	0	0	0	0	1	0	1	0	0	0	0	0	0	0	0	0	0	1
SNV:5T,3T,1T,-8A	2	0	0	0	0	0	0	0	0	0	0	0	0	0	0	1	0	0	1	0
SNV:3T,2A,-4T	2	0	0	0	0	0	0	0	0	0	0	0	0	0	0	0	0	1	1	0
SNV:-1G,-5G,-8A	3	0	0	0	0	0	0	0	0	1	0	0	0	0	0	0	0	0	0	0
SNV:4C,1T,-1G,-5G	2	0	0	0	0	0	0	0	1	1	0	0	0	0	0	0	0	0	0	0
SNV:-2G,-7G	2	0	0	1	0	0	0	0	0	1	0	0	0	0	0	0	0	0	0	0
SNV:5T,4C,3T,-5G,-6A	1	0	1	1	0	0	0	0	0	0	0	0	0	0	0	0	0	0	1	0
SNV:6A,1T,-5G,-6A	1	0	0	0	1	0	0	0	0	0	0	0	1	0	0	0	0	0	0	1
SNV:6A,3T,-2G	2	0	0	0	0	0	0	0	0	0	1	0	0	0	0	0	0	0	1	0
SNV:2T,-2T,-5T	1	1	0	0	1	0	0	0	0	0	0	0	0	0	0	0	0	0	0	1
SNV:5T,3T,2T,1T,-6A	2	0	1	0	0	0	0	0	0	0	0	0	0	0	0	0	0	0	1	0
SNV:6A,4T,-2C,-3T	1	0	1	0	0	0	1	0	0	0	0	0	0	0	0	0	1	0	0	0
SNV:4C,2C,-1A	1	0	0	0	1	0	0	1	0	0	0	0	0	0	0	0	0	0	0	1
SNV:6A,5T,1T,-5A,-6A	1	0	0	1	0	0	0	0	1	0	0	0	0	0	0	1	0	0	0	0
SNV:-2C,-3T,-7G	1	1	1	0	0	0	1	0	0	0	0	0	0	0	0	0	0	0	0	0
SNV:4T,3T,-2C	3	0	0	0	0	0	0	0	0	0	0	0	0	0	0	0	0	1	0	0
SNV:4T,2T,-3T,-6A	1	0	0	0	0	0	0	0	0	0	0	0	2	0	0	0	0	0	1	0
SNV:3T,2T,-2C,-5G	3	0	0	0	0	0	0	0	0	0	0	0	0	1	0	0	0	0	0	0
SNV:-2G,-3T,-4C	1	0	1	0	0	0	0	1	0	0	0	0	0	1	0	0	0	0	0	0
SNV:4C,-2C,-4C	1	1	1	0	0	0	0	0	0	0	0	0	0	0	1	0	0	0	0	0
SNV:6A,3T,-2T,-3T,-5A	1	0	0	0	1	0	0	0	0	0	0	0	1	0	0	1	0	0	0	0
SNV:-2C,-3T,-5A,-6A	1	0	1	0	0	0	0	0	0	0	0	1	0	0	1	0	0	0	0	0
SNV:5T,3T,1T,-6A,-7G	1	1	0	0	0	0	0	1	1	0	0	0	0	0	0	0	0	0	0	0
SNV:2T,-5A,-6G	2	0	0	0	0	0	0	0	0	0	0	0	1	0	0	0	0	1	0	0
SNV:1T,-5G,-8A	2	0	0	0	0	0	1	0	0	1	0	0	0	0	0	0	0	0	0	0
SNV:-3T,-5A,-7A	1	0	0	0	0	2	0	0	0	0	0	0	1	0	0	0	0	0	0	0
SNV:6A,-2G,-3T,-5A	1	0	0	1	0	0	0	0	0	0	0	0	1	0	0	0	1	0	0	0
SNV:-2T,-3C,-6A	1	0	0	1	1	0	0	1	0	0	0	0	0	0	0	0	0	0	0	0
SNV:5T,3T,2T,1T	1	0	0	0	1	0	0	0	0	0	0	0	0	0	0	1	0	0	1	0
SNV:6A,3T,2T,-2T,-3T,-5A	1	1	0	0	0	0	0	1	0	0	1	0	0	0	0	0	0	0	0	0
SNV:4C,-1G,-2T,-6A	1	0	0	1	0	0	0	0	0	1	0	0	0	1	0	0	0	0	0	0
SNV:3C,-2C,-3T,-4C,-8G	1	2	0	0	0	0	0	0	0	0	1	0	0	0	0	0	0	0	0	0
SNV:6G,2T,-2T,-3T	1	0	0	0	1	0	0	0	0	0	0	0	1	0	0	0	0	1	0	0
SNV:2T,-4C,-8G	1	2	1	0	0	0	0	0	0	0	0	0	0	0	0	0	0	0	0	0
SNV:2T,-3T,-6G	2	0	0	1	1	0	0	0	0	0	0	0	0	0	0	0	0	0	0	0
SNV:5C,4C,-8G	1	0	0	0	0	0	1	0	2	0	0	0	0	0	0	0	0	0	0	0
SNV:3T,2T,-2C,-4C	1	0	2	0	0	0	0	0	0	0	0	0	0	0	0	0	0	1	0	0
SNV:2C,-3C,-7A	1	1	0	0	0	0	0	0	0	0	1	0	0	0	0	1	0	0	0	0
SNV:4T,2T,-2T,-3T,-5A	1	1	0	0	0	0	0	0	1	0	0	0	0	0	0	0	0	0	0	1
SNV:5C,4T,-3T	1	0	0	1	0	1	0	0	1	0	0	0	0	0	0	0	0	0	0	0
SNV:4T,3T,-1G	1	0	0	0	0	1	0	0	1	0	0	0	0	0	0	0	0	0	0	1
SNV:-1A,-3C,-4T	2	0	0	0	1	0	0	0	0	1	0	0	0	0	0	0	0	0	0	0
SNV:3T,-2T,-3T,-4T,-5A	1	0	0	0	0	0	0	1	0	2	0	0	0	0	0	0	0	0	0	0
SNV:5T,1T,-7A	1	0	0	0	0	0	0	0	0	1	1	0	0	0	0	0	0	0	1	0
SNV:4T,2C	1	0	1	1	1	0	0	0	0	0	0	0	0	0	0	0	0	0	0	0
SNV:5T,1T,-3C	1	1	0	0	0	0	0	0	0	0	0	0	0	0	0	1	0	0	0	1
SNV:5T,3T,2C,1T,-6A	1	0	0	0	0	0	1	0	0	1	0	1	0	0	0	0	0	0	0	0
SNV:6G,-1A	1	0	0	0	0	0	0	0	1	0	2	0	0	0	0	0	0	0	0	0
SNV:2C,-4T,-6G	1	0	0	0	0	0	2	0	0	1	0	0	0	0	0	0	0	0	0	0
SNV:6G,3T,-5G,-8G	1	0	0	1	1	0	0	0	0	0	0	0	1	0	0	0	0	0	0	0
SNV:6G,4T,-2C	1	0	0	1	0	0	0	0	0	0	1	0	0	0	0	0	1	0	0	0
SNV:4C,1T,-3T	0	1	0	1	0	0	0	0	0	0	0	0	0	1	0	0	1	0	0	0
SNV:5T,-3A	0	1	1	0	0	0	0	0	0	2	0	0	0	0	0	0	0	0	0	0
SNV:5T,-1A,-3C	0	1	0	1	0	0	0	0	0	0	0	0	0	0	1	0	0	0	1	0
SNV:4C,-1A,-2T,-6A	0	2	0	0	0	0	1	0	0	0	0	0	0	0	0	0	0	0	1	0
SNV:6A,3T,2T,-3T,-6A	0	1	1	0	0	0	0	1	0	0	0	0	0	0	0	0	1	0	0	0
SNV:1T,-3T,-5G,-8G	0	1	1	1	0	0	0	0	0	0	1	0	0	0	0	0	0	0	0	0
SNV:5T,-1C	0	1	1	0	0	0	0	0	0	1	0	0	0	0	0	0	0	1	0	0
SNV:6A,5T,-5G,-6A	0	1	0	0	0	0	0	0	0	0	0	0	1	0	1	0	0	0	0	1
SNV:5T,4C,-5A	0	1	1	0	0	0	0	0	0	0	1	0	0	0	0	0	0	0	0	1
SNV:3C,-3T,-5G	0	2	0	0	0	0	0	0	0	0	0	0	0	0	1	0	0	0	0	1
SNV:2T,1T,-3T,-5G	0	1	0	0	0	0	1	0	0	0	0	1	0	0	0	0	0	1	0	0
SNV:1T,-1G,-4G	0	1	1	0	0	0	0	0	0	0	1	0	0	0	0	0	0	0	1	0
SNV:3T,2T,-2C,-3T,-6A	0	1	0	1	1	0	0	0	0	0	0	0	0	0	0	0	0	0	1	0
SNV:-1G,-7C	0	2	0	0	0	0	0	0	0	0	1	0	1	0	0	0	0	0	0	0
SNV:6A,2T,-1A	0	1	1	0	0	0	0	0	0	1	0	0	0	0	0	0	0	0	0	1
SNV:4T,3T,-2T,-6A	0	1	0	0	0	0	0	0	0	0	1	0	0	0	0	0	2	0	0	0
SNV:4T,3T,2T,-5G	0	1	1	0	0	0	2	0	0	0	0	0	0	0	0	0	0	0	0	0
SNV:3T,1T,-4T,-6G	0	1	0	0	0	0	0	0	0	0	0	0	0	0	1	1	0	1	0	0
SNV:1T,-2T,-6T	0	1	0	0	0	0	1	0	0	0	0	0	0	0	0	0	2	0	0	0
SNV:4C,-1A,-2T	0	2	0	0	1	0	0	0	0	0	0	0	0	0	0	0	0	0	1	0
SNV:-1G,-7A,-8G	0	1	0	0	0	1	0	0	0	0	0	0	0	0	0	1	0	0	1	0
SNV:3T,1T,-1G,-2T,-6A	0	1	0	1	0	0	0	0	0	2	0	0	0	0	0	0	0	0	0	0
SNV:3T,2T,-2T,-7A	0	2	0	1	0	0	0	0	0	0	0	0	0	0	0	1	0	0	0	0
SNV:3T,2T,-2T,-3T,-8G	0	1	0	0	0	0	0	1	0	0	0	0	0	0	1	0	0	0	0	1
SNV:3T,-1A,-8A	0	1	0	0	0	1	1	0	1	0	0	0	0	0	0	0	0	0	0	0
SNV:4C,-2C,-3T,-5A	0	1	0	1	0	0	1	0	0	0	0	0	1	0	0	0	0	0	0	0
SNV:2T,-7C	0	2	0	0	0	0	0	0	0	1	0	0	0	0	0	0	1	0	0	0
SNV:-2G,-6A	0	1	0	1	1	0	0	0	0	0	0	0	0	0	0	0	0	0	0	1
SNV:3T,2A,-6A	0	1	0	0	0	2	1	0	0	0	0	0	0	0	0	0	0	0	0	0
SNV:5T,4C,-5G,-6A,-8G	0	2	0	0	0	0	0	0	0	0	0	1	0	0	1	0	0	0	0	0
SNV:5T,2C,1T,-6A,-8A	0	1	1	0	1	0	0	0	0	0	0	0	0	0	0	0	0	0	1	0
SNV:5T,4C,1T,-8C	0	1	0	0	0	0	0	0	0	0	1	0	0	0	0	1	0	1	0	0
SNV:1T,-1C,-8A	0	1	0	1	0	0	0	0	0	0	0	0	0	0	0	1	0	1	0	0
SNV:6G,5T,4T,1T	0	1	0	1	0	0	0	0	0	0	0	0	0	0	1	0	0	0	1	0
SNV:3T,-2C,-3T,-4G	0	1	0	0	0	1	0	0	0	0	1	0	0	0	0	0	1	0	0	0
SNV:5T,4C,3T,-5G,-8G	0	1	0	1	0	0	0	0	0	1	0	0	0	0	0	0	0	0	1	0
SNV:2C,-1A,-4T	0	1	0	0	0	0	0	0	0	1	0	0	0	0	0	1	1	0	0	0
SNV:-1A,-2T,-5A	0	1	0	1	0	0	0	1	0	0	0	1	0	0	0	0	0	0	0	0
SNV:5T,-2T,-3C	0	1	0	0	0	0	1	0	0	0	0	0	0	0	1	0	0	0	1	0
SNV:6A,4T,-2T,-4T	0	1	0	0	0	1	0	0	0	1	0	0	0	0	0	1	0	0	0	0
SNV:4C,3T,-1G,-2T	0	1	0	0	1	0	0	0	0	0	1	0	0	0	0	0	0	0	1	0
SNV:3T,-2T,-6G,-8G	0	1	1	0	0	0	0	0	0	0	0	0	0	0	1	0	0	0	1	0
SNV:6G,1T,-8G	0	1	0	1	1	1	0	0	0	0	0	0	0	0	0	0	0	0	0	0
SNV:3C,-2C,-7A	0	2	1	0	0	0	1	0	0	0	0	0	0	0	0	0	0	0	0	0
SNV:3G,2T,-2G	0	1	1	0	0	0	1	0	0	0	0	0	0	0	0	0	0	0	0	1
SNV:-1A,-6G	0	1	0	0	0	1	0	0	0	0	0	1	1	0	0	0	0	0	0	0
SNV:4T,-3C	0	1	0	0	1	0	0	1	0	0	1	0	0	0	0	0	0	0	0	0
SNV:4T,3T,-2T,-8A	0	1	1	0	0	1	0	0	0	0	0	0	0	0	0	1	0	0	0	0
SNV:4T,-4T,-6G	0	1	0	0	1	0	0	2	0	0	0	0	0	0	0	0	0	0	0	0
SNV:6A,1T,-6A,-8G	0	0	1	1	0	0	0	1	0	0	0	0	0	0	0	0	1	0	0	0
SNV:4G,-5G	0	0	1	0	0	0	0	0	0	1	0	0	1	0	0	0	1	0	0	0
SNV:3T,2T,-2C,-5A	0	0	1	0	1	0	0	0	0	0	0	0	1	0	0	1	0	0	0	0
SNV:6A,4T,2T,-3T	0	0	2	0	0	1	0	0	0	0	0	0	0	0	0	0	1	0	0	0
SNV:2T,1T,-8A	0	0	1	0	1	0	1	0	0	0	0	0	0	0	0	0	0	0	0	1
SNV:6A,4T,-5A	0	0	1	0	0	0	0	0	0	0	1	0	1	0	0	0	0	0	1	0
SNV:6G,5T,2T	0	0	1	0	1	0	0	0	0	0	0	1	0	0	0	0	0	0	1	0
SNV:5T,3T,2T,-3T,-5A	0	0	1	2	0	1	0	0	0	0	0	0	0	0	0	0	0	0	0	0
SNV:-3T,-6T	0	0	2	0	0	0	0	0	0	0	0	0	0	1	0	0	0	0	0	1
SNV:5T,-1G,-4T,-6A	0	0	1	0	0	1	0	0	0	0	1	1	0	0	0	0	0	0	0	0
SNV:5T,4C,1T,-1G,-5G,-6A	0	0	1	2	0	0	0	0	0	0	0	0	0	0	0	0	0	0	1	0
SNV:4C,1T,-8A	0	0	1	0	0	0	0	0	1	0	1	0	1	0	0	0	0	0	0	0
SNV:3T,-1C	0	0	2	1	0	0	1	0	0	0	0	0	0	0	0	0	0	0	0	0
SNV:5A,4C	0	0	1	0	0	0	1	0	0	1	1	0	0	0	0	0	0	0	0	0
SNV:3T,2T,1T,-2T,-4T	0	0	1	0	0	0	0	0	0	0	0	2	0	0	0	0	0	0	1	0
SNV:4C,2C,-1G,-6A	0	0	2	0	0	0	0	0	0	0	0	1	0	0	0	0	0	1	0	0
SNV:-1G,-4C,-8G	0	0	1	0	0	0	0	0	0	2	1	0	0	0	0	0	0	0	0	0
SNV:-2T,-3T,-4C,-5A	0	0	1	0	1	0	1	1	0	0	0	0	0	0	0	0	0	0	0	0
SNV:6G,3T,-5G,-6A	0	0	2	0	0	0	1	0	0	0	0	0	0	0	0	0	0	1	0	0
SNV:5C,1C,-7A	0	0	1	0	1	1	0	0	0	0	0	0	0	0	1	0	0	0	0	0
SNV:6A,4T,2T,-2T	0	0	2	0	0	1	0	0	0	1	0	0	0	0	0	0	0	0	0	0
SNV:3T,2T,-3T,-6G	0	0	1	0	0	0	0	0	0	0	0	0	1	0	0	0	1	1	0	0
SNV:3T,2T,-3T,-5A,-6A	0	0	1	0	0	0	0	0	1	0	0	0	0	0	1	0	1	0	0	0
SNV:-2C,-5A,-8G	0	0	1	0	0	0	1	0	0	0	0	0	0	0	0	0	0	1	1	0
SNV:4C,-7G,-8A	0	0	1	1	0	0	1	0	0	0	0	0	0	0	0	0	1	0	0	0
SNV:4C,-2C,-3T,-6A	0	0	1	2	0	0	0	0	0	0	0	0	0	0	0	0	1	0	0	0
SNV:1T,-2T,-3T,-5A	0	0	1	1	0	1	0	0	0	0	0	0	0	0	0	0	0	0	1	0
SNV:3C,2T,-1G	0	0	1	0	0	0	0	0	0	1	1	0	0	0	0	0	0	0	0	1
SNV:2C,-1A,-6A,-7A	0	0	1	0	1	0	1	0	0	0	0	0	0	0	0	1	0	0	0	0
SNV:3T,-1A,-6A	0	0	1	0	0	1	0	0	0	1	0	0	0	0	0	0	0	0	1	0
SNV:5T,2C,-3T	0	0	2	0	0	0	0	0	0	0	0	0	0	0	0	0	1	0	0	1
SNV:2T,-2T,-5A,-8G	0	0	1	2	1	0	0	0	0	0	0	0	0	0	0	0	0	0	0	0
SNV:3T,1T,-2T,-3T,-6A	0	0	1	0	1	0	0	0	0	0	0	0	1	0	0	1	0	0	0	0
SNV:4T,2T,-5A	0	0	1	0	0	0	0	0	0	1	0	1	0	0	0	0	0	0	1	0
SNV:6G,5T,4T,-6A	0	0	1	2	0	0	0	0	0	0	0	0	0	0	0	1	0	0	0	0
SNV:5T,4C,-1G,-6A,-7G	0	0	1	1	0	0	0	0	0	1	0	0	0	0	0	0	1	0	0	0
SNV:2T,-2C,-4C,-5A	0	0	1	1	0	0	0	0	0	0	2	0	0	0	0	0	0	0	0	0
SNV:-3C,-7G	0	0	3	0	0	0	0	0	0	0	0	0	0	0	0	0	1	0	0	0
SNV:1T,-6A,-7G,-8A	0	0	1	0	0	0	0	1	0	0	0	1	0	0	0	0	0	0	1	0
SNV:-2G,-3T,-5G	0	0	1	0	0	0	0	0	0	0	0	1	0	1	0	1	0	0	0	0
SNV:2C,-1A,-8G	0	0	1	0	1	0	0	0	0	0	0	0	0	1	0	0	0	0	1	0
SNV:6G,3T,2C	0	0	1	1	0	0	0	0	0	0	1	1	0	0	0	0	0	0	0	0
SNV:5T,4C,2C,-6A	0	0	1	0	0	0	0	0	0	0	0	0	0	1	0	0	0	0	2	0
SNV:3T,-1A,-2T,-3C	0	0	1	1	0	0	0	0	1	1	0	0	0	0	0	0	0	0	0	0
SNV:4C,3T,-4T	0	0	1	1	0	0	0	0	0	0	0	0	0	1	0	0	0	0	1	0
SNV:4T,3T,2T,-4T	0	0	1	1	1	0	0	0	0	1	0	0	0	0	0	0	0	0	0	0
SNV:3G,2C,-2T	0	0	1	0	0	0	2	0	0	0	1	0	0	0	0	0	0	0	0	0
SNV:-2T,-3T,-6G	0	0	1	0	0	0	0	0	0	1	0	0	0	0	1	0	1	0	0	0
SNV:5T,4C,-1A,-6A	0	0	1	0	1	0	1	0	0	1	0	0	0	0	0	0	0	0	0	0
SNV:4T,3T,2T,-3T	0	0	1	0	0	0	0	0	0	0	1	0	0	0	1	0	1	0	0	0
SNV:6A,-2C,-7G	0	0	0	1	0	0	1	0	0	0	0	0	0	0	0	0	0	0	2	0
SNV:5T,4C,-2C,-6A	0	0	0	1	0	0	0	0	0	0	0	0	0	0	0	0	1	2	0	0
SNV:1T,-2T,-4T,-5A	0	0	0	3	0	0	0	1	0	0	0	0	0	0	0	0	0	0	0	0
SNV:4T,-2C,-7G	0	0	0	1	0	0	1	0	0	0	0	0	0	0	0	0	0	1	0	1
SNV:6A,5T,2T,1T,-3T	0	0	0	2	1	0	0	0	0	0	0	0	0	0	1	0	0	0	0	0
SNV:5T,2C,-2T,-6A	0	0	0	2	0	0	1	0	0	0	0	0	0	0	0	1	0	0	0	0
SNV:5T,3T,-3T,-5G	0	0	0	1	0	0	0	0	0	0	1	0	0	0	1	0	0	0	1	0
SNV:3T,2T,-1A,-2T	0	0	0	1	0	0	0	0	0	0	0	0	0	0	0	0	0	0	1	2
SNV:4T,-1G,-5G	0	0	0	1	0	0	0	0	0	1	0	0	1	0	1	0	0	0	0	0
SNV:6A,5T,2T,-2T	0	0	0	1	0	0	0	1	1	0	0	0	0	0	0	0	0	0	1	0
SNV:6A,-4G	0	0	0	1	0	0	0	0	0	0	0	0	1	0	0	1	0	1	0	0
SNV:2A,1T	0	0	0	1	0	0	0	0	0	1	0	1	0	0	0	0	0	0	1	0
SNV:5T,3T,2T,-5G	0	0	0	1	0	0	0	0	0	0	1	0	2	0	0	0	0	0	0	0
SNV:6A,5T,-2T	0	0	0	1	0	1	1	0	0	0	0	0	0	0	0	0	0	0	0	1
SNV:3C,2A,-7A	0	0	0	1	0	0	0	0	0	1	0	1	1	0	0	0	0	0	0	0
SNV:6A,5T,-6A,-7G	0	0	0	1	1	0	0	0	0	1	0	1	0	0	0	0	0	0	0	0
SNV:4T,-2T,-3T,-8G	0	0	0	1	0	0	0	0	0	0	0	0	1	0	0	0	1	1	0	0
SNV:4T,2T,-2T,-5G	0	0	0	1	0	0	0	0	0	0	2	0	1	0	0	0	0	0	0	0
SNV:5T,4T,3T,-6A	0	0	0	1	0	1	1	0	0	0	0	0	0	0	0	0	0	1	0	0
SNV:2C,-3T,-6A	0	0	0	1	0	1	0	0	0	0	1	1	0	0	0	0	0	0	0	0
SNV:2T,-2G,-5A	0	0	0	1	0	0	1	0	0	0	0	1	0	1	0	0	0	0	0	0
SNV:5T,-3T,-5A,-8G	0	0	0	1	1	0	0	0	0	0	0	0	1	1	0	0	0	0	0	0
SNV:-2T,-7G,-8A	0	0	0	1	0	1	0	0	0	0	0	0	1	0	0	1	0	0	0	0
SNV:-6A,-7C	0	0	0	1	0	0	0	0	0	0	2	0	0	0	0	0	0	0	0	1
SNV:5T,4C,3T,-3T	0	0	0	1	0	0	0	1	0	1	0	0	0	0	1	0	0	0	0	0
SNV:5T,4C,-2C,-3T	0	0	0	1	0	0	0	0	0	1	1	0	0	0	0	0	0	0	1	0
SNV:6G,-2C,-3T,-8G	0	0	0	1	0	0	0	0	0	0	0	0	1	0	0	0	0	2	0	0
SNV:6G,-2T,-4T,-5G	0	0	0	1	0	0	0	0	0	0	0	0	0	0	0	0	0	0	2	1
SNV:3G,-3T	0	0	0	1	0	0	0	0	0	0	0	0	1	1	0	1	0	0	0	0
SNV:5C,1T,-1G	0	0	0	1	0	1	0	1	0	0	0	0	0	0	0	1	0	0	0	0
SNV:-1G,-3C	0	0	0	1	0	0	0	0	0	0	0	0	0	0	1	1	0	1	0	0
SNV:4C,-4T,-6A	0	0	0	0	1	0	1	0	0	1	0	1	0	0	0	0	0	0	0	0
SNV:-1A,-3C,-8A	0	0	0	0	1	0	0	0	0	1	1	0	0	0	0	0	0	1	0	0
SNV:2C,1C,-8A	0	0	0	0	1	1	0	0	1	0	0	0	0	0	0	0	0	0	1	0
SNV:5T,3T,-2T,-5G,-6A	0	0	0	0	1	1	0	0	0	0	0	1	0	1	0	0	0	0	0	0
SNV:3T,1T,-1A,-2T	0	0	0	0	1	0	0	0	0	1	0	0	0	0	0	1	0	0	1	0
SNV:3T,-2T,-5T	0	0	0	0	1	1	0	0	0	0	0	0	1	0	0	0	0	1	0	0
SNV:-4C,-7A	0	0	0	0	1	0	1	0	0	0	2	0	0	0	0	0	0	0	0	0
SNV:6A,1T,-2T,-3T,-5A	0	0	0	0	1	0	0	0	0	1	0	0	0	0	0	1	0	0	0	1
SNV:1T,-1C,-8G	0	0	0	0	1	0	1	0	0	0	0	0	0	1	1	0	0	0	0	0
SNV:3T,-3T,-5A,-8G	0	0	0	0	1	1	0	0	0	0	0	0	0	0	0	0	0	0	1	1
SNV:6A,-3T,-8A	0	0	0	0	1	0	0	0	0	0	0	0	0	1	1	0	0	0	1	0
SNV:5T,4C,3T,2C	0	0	0	0	1	0	0	0	1	0	1	0	0	0	0	0	0	1	0	0
SNV:5C,-3C	0	0	0	0	1	1	1	0	0	0	0	0	0	0	0	1	0	0	0	0
SNV:3T,2T,-2T,-8A	0	0	0	0	1	0	0	1	0	0	0	0	0	0	0	0	2	0	0	0
SNV:-1A,-2T,-6G	0	0	0	0	1	0	1	0	0	0	0	0	0	0	0	1	1	0	0	0
SNV:-7A,-8C	0	0	0	0	1	0	0	2	0	1	0	0	0	0	0	0	0	0	0	0
SNV:5T,2T,-5T	0	0	0	0	0	1	2	1	0	0	0	0	0	0	0	0	0	0	0	0
SNV:4C,-1A,-8A	0	0	0	0	0	1	0	0	1	0	1	0	0	0	0	0	0	1	0	0
SNV:4C,-5G,-6A,-8G	0	0	0	0	0	1	0	0	0	0	1	2	0	0	0	0	0	0	0	0
SNV:-3T,-7C	0	0	0	0	0	1	0	2	0	0	0	0	0	0	0	0	0	0	1	0
SNV:3T,-3T,-6A,-8G	0	0	0	0	0	1	0	1	0	1	0	0	0	0	0	0	0	0	0	1
SNV:3T,1T,-1G,-5G,-6A	0	0	0	0	0	1	1	0	0	0	0	0	0	0	0	1	0	1	0	0
SNV:3T,1T,-6A,-8A	0	0	0	0	0	1	0	0	0	0	0	0	1	0	1	0	0	0	1	0
SNV:5T,-4G	0	0	0	0	0	1	1	0	0	0	1	0	0	1	0	0	0	0	0	0
SNV:4T,3T,-1A,-2T	0	0	0	0	0	1	1	0	0	0	0	0	0	0	0	0	1	0	1	0
SNV:-1A,-4C,-7A	0	0	0	0	0	1	2	0	0	0	0	1	0	0	0	0	0	0	0	0
SNV:1T,-7C	0	0	0	0	0	0	1	0	0	0	0	0	2	1	0	0	0	0	0	0
SNV:5T,-2T,-6G	0	0	0	0	0	0	1	0	0	0	1	1	0	0	0	0	0	0	1	0
SNV:3C,-2C,-8C	0	0	0	0	0	0	1	0	0	0	1	0	1	0	0	0	0	0	0	1
SNV:4C,1T,-7G	0	0	0	0	0	0	1	0	0	0	1	0	1	0	0	1	0	0	0	0
SNV:4C,-3T,-4C	0	0	0	0	0	0	1	0	1	0	0	0	0	0	0	1	0	0	0	1
SNV:5C,-5A	0	0	0	0	0	0	1	0	0	0	0	0	1	0	0	1	0	1	0	0
SNV:6G,-2T,-4T,-6G	0	0	0	0	0	0	1	0	1	1	0	0	0	0	0	0	0	1	0	0
SNV:6G,5T,-3T,-6A	0	0	0	0	0	0	0	1	0	0	1	0	0	1	0	0	0	1	0	0
SNV:-2T,-5G,-6G	0	0	0	0	0	0	0	1	1	0	0	0	0	1	0	0	0	1	0	0
SNV:-2C,-4C,-7G	0	0	0	0	0	0	0	1	0	2	0	0	0	0	0	0	1	0	0	0
SNV:5T,3T,2T,-2T,-6A	0	0	0	0	0	0	0	1	0	0	0	1	1	0	0	0	0	0	0	1
SNV:2T,-2C,-3T,-5A,-8G	0	0	0	0	0	0	0	1	1	0	1	0	0	0	0	0	1	0	0	0
SNV:4C,2C,-1G,-8G	0	0	0	0	0	0	0	0	1	0	0	1	0	1	0	0	1	0	0	0
SNV:3T,-1G,-7A	0	0	0	0	0	0	0	0	1	1	1	0	1	0	0	0	0	0	0	0
SNV:6A,-3T,-6A,-8G	0	0	0	0	0	0	0	0	0	2	0	0	0	0	0	0	1	0	1	0
SNV:6G,-8A	0	0	0	0	0	0	0	0	0	2	0	0	0	0	0	2	0	0	0	0
SNV:1T,-2T,-6G	0	0	0	0	0	0	0	0	0	1	0	0	0	0	0	2	0	1	0	0
SNV:1T,-3T,-4T,-6A	0	0	0	0	0	0	0	0	0	0	1	0	0	0	1	0	0	0	1	1
SNV:3T,2C,-2T,-3T	0	0	0	0	0	0	0	0	0	0	2	0	0	0	1	1	0	0	0	0
SNV:5T,3T,-1A,-2T	0	0	0	0	0	0	0	0	0	0	0	0	0	2	0	1	0	0	0	1
SNV:5A,3C	0	0	0	0	0	0	0	0	0	0	0	0	0	0	0	0	0	4	0	0
SNV:2T,1T,-5A,-6A	1	0	0	0	0	0	0	0	0	2	0	0	0	0	0	0	0	0	0	0
SNV:6A,3C,-6A	1	0	0	0	0	0	0	1	0	0	0	1	0	0	0	0	0	0	0	0
SNV:5T,-5A,-6A,-8G	1	1	0	0	0	0	0	0	0	0	0	1	0	0	0	0	0	0	0	0
SNV:5T,2T,-2C,-8G	1	0	1	0	0	0	0	0	0	0	0	0	1	0	0	0	0	0	0	0
SNV:6A,3G	1	0	0	0	0	1	0	0	1	0	0	0	0	0	0	0	0	0	0	0
SNV:-2C,-7G,-8G	1	0	1	0	0	0	0	0	0	0	0	0	0	1	0	0	0	0	0	0
SNV:6A,-3T,-5A,-8G	1	1	0	0	1	0	0	0	0	0	0	0	0	0	0	0	0	0	0	0
SNV:6A,5T,2T,-3T	1	0	0	0	1	0	0	0	0	0	0	1	0	0	0	0	0	0	0	0
SNV:6A,-2C,-6A,-7G	1	1	1	0	0	0	0	0	0	0	0	0	0	0	0	0	0	0	0	0
SNV:5T,4C,-1C	1	0	0	0	0	0	0	0	0	0	0	0	0	0	0	0	1	0	1	0
SNV:2T,-2G,-4T	1	0	0	0	0	1	0	0	0	1	0	0	0	0	0	0	0	0	0	0
SNV:6G,-1G,-2T	1	0	0	0	0	1	1	0	0	0	0	0	0	0	0	0	0	0	0	0
SNV:-2T,-3T,-4C,-8G	1	0	0	0	0	0	0	0	0	0	1	0	0	0	1	0	0	0	0	0
SNV:1T,-1G,-8C	1	0	0	1	1	0	0	0	0	0	0	0	0	0	0	0	0	0	0	0
SNV:5T,-2T,-3T,-6A,-8G	1	0	0	0	0	0	0	0	0	0	0	0	0	2	0	0	0	0	0	0
SNV:4C,-2T,-4T,-8G	1	0	0	0	1	1	0	0	0	0	0	0	0	0	0	0	0	0	0	0
SNV:5T,4C,-2T,-5G	1	0	0	0	0	0	0	0	0	0	0	0	0	0	0	1	0	0	1	0
SNV:-2C,-3A	1	0	0	1	0	0	0	0	0	0	0	0	0	0	0	0	0	0	1	0
SNV:3T,2T,-5A,-6A	1	0	0	0	0	0	0	0	1	0	0	0	0	0	0	0	0	0	0	1
SNV:6G,4T,-5G,-6A	2	0	0	0	0	0	0	0	0	0	0	0	0	0	0	0	0	1	0	0
SNV:5T,1T,-1G,-4T	1	0	0	1	0	0	0	1	0	0	0	0	0	0	0	0	0	0	0	0
SNV:3G,-6A	1	0	0	0	0	0	0	0	0	1	0	0	1	0	0	0	0	0	0	0
SNV:4C,3T,-5G,-6A	2	0	0	0	0	0	0	0	0	0	0	0	0	0	0	0	0	0	0	1
SNV:4C,-1A,-7G	1	0	1	0	0	0	0	0	0	0	0	0	0	0	0	0	1	0	0	0
SNV:-2C,-7A,-8G	1	0	1	1	0	0	0	0	0	0	0	0	0	0	0	0	0	0	0	0
SNV:-1A,-3A	1	1	0	0	0	0	0	0	0	0	0	0	0	0	1	0	0	0	0	0
SNV:5T,-3T,-5G,-8G	1	0	0	0	0	0	0	1	0	0	0	0	0	0	1	0	0	0	0	0
SNV:3C,-2T,-4C	1	0	0	1	0	0	0	0	0	0	0	0	0	0	0	0	0	0	1	0
SNV:5T,2C,-7A	1	0	0	0	0	0	0	0	0	1	0	0	0	0	0	0	0	1	0	0
SNV:-1G,-5A,-8G	1	0	0	0	0	0	0	0	0	1	0	0	0	0	0	0	0	0	1	0
SNV:2T,-1A,-3T	1	0	0	0	0	0	0	0	0	0	0	1	0	0	0	0	0	0	0	1
SNV:6A,-2T,-3T,-8G	1	0	0	0	0	0	0	0	0	1	0	0	0	0	0	0	1	0	0	0
SNV:6A,2T,-2T,-5G	1	0	0	0	0	0	0	0	0	0	0	0	0	0	0	0	1	0	1	0
SNV:2T,-2T,-3T,-4C,-5A	1	0	1	0	0	0	0	0	0	0	1	0	0	0	0	0	0	0	0	0
SNV:-1G,-2C,-8G	1	0	0	0	0	0	0	0	0	0	0	0	0	0	0	0	1	0	1	0
SNV:6A,4T,-8G	1	0	1	0	0	0	0	0	0	0	0	0	0	0	1	0	0	0	0	0
SNV:6A,-1A,-3T	1	0	0	0	0	0	1	0	0	0	0	1	0	0	0	0	0	0	0	0
SNV:4T,-4T,-5G,-8G	1	0	0	0	0	0	0	0	0	0	0	0	0	0	0	1	0	0	1	0
SNV:3T,-1G,-6G	1	1	0	0	0	0	0	0	0	0	0	0	0	0	0	1	0	0	0	0
SNV:4T,-2T,-4T,-6G	1	0	0	0	0	0	1	1	0	0	0	0	0	0	0	0	0	0	0	0
SNV:6A,-1A,-2C	1	0	0	0	0	0	0	0	0	0	0	0	0	0	0	0	0	0	1	1
SNV:3C,2T,-2C,-3T,-4C,-5A	1	0	0	0	0	0	0	0	0	0	0	0	0	0	1	1	0	0	0	0
SNV:3T,-3A	2	0	0	0	0	0	0	0	0	0	0	0	0	1	0	0	0	0	0	0
SNV:6A,-3T,-4T,-5A	1	0	0	0	0	0	0	0	0	0	0	0	1	0	0	0	0	0	0	1
SNV:3T,-2G,-3T,-6A	1	0	0	0	2	0	0	0	0	0	0	0	0	0	0	0	0	0	0	0
SNV:3C,2T,-2T,-3T,-5A	1	0	1	0	0	0	0	0	0	0	0	0	1	0	0	0	0	0	0	0
SNV:5T,1T,-1A,-8A	1	0	0	0	0	0	0	0	0	0	0	0	0	0	0	1	1	0	0	0
SNV:5T,4C,-2T,-4T,-6A	1	0	0	0	2	0	0	0	0	0	0	0	0	0	0	0	0	0	0	0
SNV:4C,3T,2C	1	0	0	0	0	0	1	1	0	0	0	0	0	0	0	0	0	0	0	0
SNV:5A,-2C	2	0	0	0	0	0	0	0	0	0	0	0	0	0	0	0	0	0	0	1
SNV:6A,2T,-2T,-4T,-6A	1	0	0	1	0	0	0	0	0	0	0	0	0	0	0	0	1	0	0	0
SNV:6G,5T,-4T,-6A	1	0	0	0	0	0	0	0	0	0	0	0	0	0	0	0	1	1	0	0
SNV:5T,2T,-2T,-5A	1	0	0	0	0	0	0	0	0	0	0	0	0	0	1	0	0	0	0	1
SNV:5C,-3T,-5A	1	0	0	1	0	0	0	0	0	0	0	0	0	0	0	0	0	0	0	1
SNV:5T,-2C,-3T,-5A	1	0	0	0	0	0	0	0	0	1	0	0	0	0	0	0	0	0	1	0
SNV:5T,1T,-5G,-6A,-7G	1	0	0	0	0	0	0	0	0	1	0	0	0	0	0	0	1	0	0	0
SNV:5T,-4T,-5G	1	0	0	0	1	0	0	0	0	0	0	0	1	0	0	0	0	0	0	0
SNV:5T,4C,1T,-1A	1	0	0	1	0	0	0	0	0	0	0	0	1	0	0	0	0	0	0	0
SNV:3T,2T,-1G	1	0	0	0	0	0	1	0	0	0	0	0	0	0	0	0	0	1	0	0
SNV:-1G,-7G,-8A	1	0	0	1	0	0	0	0	0	0	0	0	0	0	0	0	0	1	0	0
SNV:3T,2A,-3T,-4C	1	0	0	0	0	0	1	0	0	0	1	0	0	0	0	0	0	0	0	0
SNV:3T,2T,-4T,-6G	1	0	0	1	1	0	0	0	0	0	0	0	0	0	0	0	0	0	0	0
SNV:2A,-2C,-3T	1	0	0	0	0	0	0	1	0	0	0	0	0	1	0	0	0	0	0	0
SNV:3T,2T,-4C,-5A	1	0	0	0	0	0	0	0	0	1	0	0	0	0	0	0	0	0	1	0
SNV:5T,3T,-3T,-6A,-8G	1	0	0	0	0	0	0	0	0	0	0	0	0	0	0	1	0	1	0	0
SNV:6A,-3T,-4C	1	0	0	0	0	0	0	0	0	0	0	0	0	0	0	1	0	1	0	0
SNV:2C,-1G,-6A	1	0	0	1	0	0	0	0	0	0	0	0	0	1	0	0	0	0	0	0
SNV:3C,2T,-2T,-3T,-4T	1	2	0	0	0	0	0	0	0	0	0	0	0	0	0	0	0	0	0	0
SNV:3C,2T,-2T,-5G	1	1	0	0	0	0	0	0	0	0	0	1	0	0	0	0	0	0	0	0
SNV:2C,-1A,-2T,-3C	1	1	0	0	0	0	0	0	0	0	0	0	0	0	1	0	0	0	0	0
SNV:6A,4T,3T	1	1	1	0	0	0	0	0	0	0	0	0	0	0	0	0	0	0	0	0
SNV:-5A,-7A	1	0	0	1	0	0	0	0	0	0	0	0	0	0	1	0	0	0	0	0
SNV:-2T,-6G,-7A	2	0	0	0	0	0	0	0	0	1	0	0	0	0	0	0	0	0	0	0
SNV:5T,3T,-6A,-8A	1	0	0	0	0	0	1	0	0	0	0	0	0	0	0	0	0	0	1	0
SNV:6G,4T,3T,-2T,-4T	1	0	0	0	0	0	0	0	0	1	0	0	1	0	0	0	0	0	0	0
SNV:6G,1T,-2T,-5G	1	0	0	0	1	0	1	0	0	0	0	0	0	0	0	0	0	0	0	0
SNV:6G,4T,3T,1T,-2T	1	0	0	0	0	0	0	0	0	0	1	0	0	0	0	0	0	0	0	1
SNV:2C,-2C,-7A	1	1	0	0	0	0	0	0	0	0	0	0	0	0	0	0	0	0	1	0
SNV:5C,-2T	1	0	1	0	0	0	0	0	0	0	0	0	0	0	0	0	0	0	0	1
SNV:6G,4T,-2G	2	0	0	0	0	0	0	0	0	0	1	0	0	0	0	0	0	0	0	0
SNV:3T,-2G,-5G	1	0	0	0	0	0	0	0	0	0	1	0	0	0	0	0	1	0	0	0
SNV:3T,2T,-2T,-4T,-8G	1	0	0	0	0	1	0	0	0	0	0	0	0	0	0	0	1	0	0	0
SNV:6G,4T,-4T,-5G	1	0	2	0	0	0	0	0	0	0	0	0	0	0	0	0	0	0	0	0
SNV:-2T,-5G,-8A	1	0	0	0	1	0	0	0	0	0	0	0	1	0	0	0	0	0	0	0
SNV:2T,-1A,-8A	1	1	0	0	1	0	0	0	0	0	0	0	0	0	0	0	0	0	0	0
SNV:2A,-2T,-4T	1	0	0	0	0	0	0	0	0	0	0	1	0	0	0	0	1	0	0	0
SNV:2C,-2T,-8A	1	0	0	0	0	0	0	0	0	0	1	0	0	0	0	0	0	1	0	0
SNV:2C,1T,-2T	1	0	0	0	0	0	2	0	0	0	0	0	0	0	0	0	0	0	0	0
SNV:2C,-3C,-8A	1	0	1	0	1	0	0	0	0	0	0	0	0	0	0	0	0	0	0	0
SNV:3T,1T,-2C	1	0	0	0	0	1	0	0	0	0	0	0	0	0	0	0	1	0	0	0
SNV:5C,2C,-1A,-7A	1	0	0	0	0	0	1	0	0	0	0	0	0	0	0	0	1	0	0	0
SNV:-3T,-4C,-7A	1	0	0	0	0	0	0	0	0	0	0	0	1	0	0	0	0	1	0	0
SNV:1T,-2C,-7A	1	1	0	0	0	0	0	1	0	0	0	0	0	0	0	0	0	0	0	0
SNV:3T,-3C,-6A	1	0	0	0	0	0	0	0	0	0	0	0	1	0	0	0	1	0	0	0
SNV:3T,-1A,-3C	1	0	0	1	0	1	0	0	0	0	0	0	0	0	0	0	0	0	0	0
SNV:3T,2C,-1A,-4T	1	0	0	1	0	0	1	0	0	0	0	0	0	0	0	0	0	0	0	0
SNV:3T,-4C,-6G	1	0	0	0	0	0	0	0	0	1	0	0	0	1	0	0	0	0	0	0
SNV:6G,3T,-2T,-4T,-6G	1	0	1	1	0	0	0	0	0	0	0	0	0	0	0	0	0	0	0	0
SNV:5C,-2C,-3T	1	0	0	1	0	0	0	0	0	0	0	0	0	0	0	0	1	0	0	0
SNV:6G,4T,-7A	1	0	0	0	0	0	0	1	0	1	0	0	0	0	0	0	0	0	0	0
SNV:1C,-1A,-8A	1	0	0	0	1	0	0	1	0	0	0	0	0	0	0	0	0	0	0	0
SNV:6A,-1G,-6A	0	1	0	0	0	1	1	0	0	0	0	0	0	0	0	0	0	0	0	0
SNV:-1G,-7G,-8G	0	2	0	0	0	1	0	0	0	0	0	0	0	0	0	0	0	0	0	0
SNV:-1A,-6A,-7G	0	1	0	0	0	0	0	0	1	0	0	0	0	0	0	0	0	0	0	1
SNV:4C,-1G,-4C,-8G	0	2	0	0	1	0	0	0	0	0	0	0	0	0	0	0	0	0	0	0
SNV:6A,2T,-5G,-6A	0	2	0	0	0	0	0	0	0	0	0	0	0	0	0	0	0	0	0	1
SNV:3C,-6A,-7G	0	2	0	0	0	0	0	0	0	0	0	0	0	0	0	0	0	0	1	0
SNV:5T,4T,2T,-6A	0	1	0	0	0	0	0	0	0	0	0	0	1	0	0	0	0	0	0	1
SNV:6A,3T,-5A,-6A	0	2	0	0	0	0	0	0	0	0	0	0	0	1	0	0	0	0	0	0
SNV:2T,1T,-4C	0	1	0	0	0	0	1	1	0	0	0	0	0	0	0	0	0	0	0	0
SNV:5T,4C,-2T,-3T,-6A	0	2	0	0	0	0	0	0	0	0	0	0	0	0	0	0	0	0	1	0
SNV:6A,4T,2T,-5A	0	1	0	0	0	0	0	1	0	0	0	0	0	0	1	0	0	0	0	0
SNV:4C,3T,1T,-1G,-8G	0	1	0	0	0	0	0	0	0	0	0	0	0	1	0	0	0	0	1	0
SNV:3T,2T,-2T,-7G	0	2	0	0	0	0	0	0	0	0	0	0	0	0	0	0	0	0	0	1
[truncated: 73,513 more rows]
