# Supplementary material for: Efficient and safe therapeutic use of paired Cas9-nickases for primary hyperoxaluria type 1
Source: EMBO Mol Med. 2024 Jan 5;16(1):8. doi: 10.1038/s44321-023-00008-8 (PMC10897483; doi:10.1038/s44321-023-00008-8)
Supplement: Supplementary file 5 — Source Data Fig. 3 [file 44321_2023_8_MOESM5_ESM.zip › Figure3/3D/Figure 3D.xlsx]

## Sheet: Figure 3D
AAT-D10Ag1	AAT-D10Ag2	AAT-D10Ag1g2 LD	AAT-D10Ag1g2 MD	AAT-D10Ag1g2 HD	AAT-D10Ag1g2 LD	AAT-D10Ag1g2 HD
2.20641	1.08667	57.4524	57.659	54.7811	41.6131	60.2309
1.66174	1.02079	57.36	52.2482	38.8934	38.7619	59.4635
		44.3143	53.1255	55.6106	33.249	39.7407
		58.7463
