# Supplementary material for: Efficient and safe therapeutic use of paired Cas9-nickases for primary hyperoxaluria type 1
Source: EMBO Mol Med. 2024 Jan 5;16(1):8. doi: 10.1038/s44321-023-00008-8 (PMC10897483; doi:10.1038/s44321-023-00008-8)
Supplement: Supplementary file 5 — Source Data Fig. 3 [file 44321_2023_8_MOESM5_ESM.zip › Figure3/3E/Figure 3E.xlsx]

## Sheet: Figure 3E
AAT-D10AsgRNA	AAT-D10Ag1g2 LD	AAT-D10Ag1g2 MD	AAT-D10Ag1g2 HD	AAT-D10Ag1g2 LD	AAT-D10Ag1g2 HD
446.77	74.79	154.1	389.46	61.09	674.55
1176.29	82.47	232.16	422.91	75.33	732.62
510.59	51.84	229.51	17.96	58.09	756.18
622.75	43.11	273.63	755.48	51.09	176.89
879.78	50.14	196.4	697.17
796.08		185.57	636.69
1108.9
35.38
