# Supplementary material for: Efficient and safe therapeutic use of paired Cas9-nickases for primary hyperoxaluria type 1
Source: EMBO Mol Med. 2024 Jan 5;16(1):8. doi: 10.1038/s44321-023-00008-8 (PMC10897483; doi:10.1038/s44321-023-00008-8)
Supplement: Supplementary file 5 — Source Data Fig. 3 [file 44321_2023_8_MOESM5_ESM.zip › Figure3/3G/Figure 3G.xlsx]

## Sheet: Figure 3G
	WT					Saline						AAT-D10Ag1g2 LD					AAT-D10Ag1g2 MD						AAT-D10Ag1g2 HD
Day 0	0.462388	0.47389	0.57868	0.515228	0.438579	2.70899	1.90016	2.26731	2.62843	3.44315	1.58832	1.14102	1.14286	1.03147	0.849239	0.946954	0.461928	1.09846	0.726938	0.920558	0.529949	0.807107	0.705774	0.866115	0.898551	0.840609	0.703553	0.783503
Day 3	0.898936	1.49202	1.78222	1.78362	1.14062	6.65603	4.55142	4.16755	5.30333	4.71904	4.22701	3.59959	2.34634	1.66341	1.79899	1.39922	1.81324	2.11436	1.20272	1.61728	1.53061	1.19514	1.99409	2.15839	1.51359	1.15739	1.2832	1.0232
Day 7	0.633379	3.95476	2.72146	2.9756	1.36606	7.29103	4.75503	4.31393	5.26115	4.67489	3.2432	3.23476	2.86014	2.50154	1.4101	1.03338	2.76745	3.44938	1.59779	1.56438	0.945302	1.41627	1.95421	2.37131	1.14869	1.24488	2.32034	1.269
