# Supplementary material for: Efficient and safe therapeutic use of paired Cas9-nickases for primary hyperoxaluria type 1
Source: EMBO Mol Med. 2024 Jan 5;16(1):8. doi: 10.1038/s44321-023-00008-8 (PMC10897483; doi:10.1038/s44321-023-00008-8)
Supplement: Supplementary file 5 — Source Data Fig. 3 [file 44321_2023_8_MOESM5_ESM.zip › Figure3/3H/Figure 3H.xlsx]

## Sheet: Figure 3H
WT	Saline	AAT-D10Ag1g2 LD	AAT-D10Ag1g2 MD	AAT-D10Ag1g2 HD
0.304011	0.457594	4.48074	1.84615	2.22801
0.311637	0.34714	1.73675	3.83037	1.49349
0.566995	0.644313	5.96581	6.4497	2.37949
