# Supplementary material for: Efficient and safe therapeutic use of paired Cas9-nickases for primary hyperoxaluria type 1
Source: EMBO Mol Med. 2024 Jan 5;16(1):8. doi: 10.1038/s44321-023-00008-8 (PMC10897483; doi:10.1038/s44321-023-00008-8)
Supplement: Supplementary file 6 — Source Data Fig. 5 [file 44321_2023_8_MOESM6_ESM.zip]

Archive with 5 entries (2 files):
- Figure5/
- Figure5/5B/
- Figure5/5B/in_vitro_MEFs.results_SD5BC.csv
- Figure5/5C/
- Figure5/5C/in_vitro_MEFs.results_SD5BC.csv
