# Supplementary material for: Efficient and safe therapeutic use of paired Cas9-nickases for primary hyperoxaluria type 1
Source: EMBO Mol Med. 2024 Jan 5;16(1):8. doi: 10.1038/s44321-023-00008-8 (PMC10897483; doi:10.1038/s44321-023-00008-8)
Supplement: Supplementary file 6 — Source Data Fig. 5 [file 44321_2023_8_MOESM6_ESM.zip › Figure5/5B/in_vitro_MEFs.results_SD5BC.csv]

UT-MEF	SaCas9g1-MEF	SaCas9g2-MEF	SaCas9g1+g2-MEF
no variant	42658	18459	22937	189
SNV:1T	88	186	15	0
SNV:-7G	124	51	56	1
SNV:2A	21	154	3	0
SNV:-8G	92	35	24	0
SNV:-6A	99	32	13	1
SNV:1A	26	88	14	0
SNV:-2T	26	65	10	0
SNV:-7A	58	15	19	0
SNV:-5A	55	26	9	0
SNV:5T	56	26	4	0
SNV:2T	46	18	11	0
SNV:6A	42	16	5	0
SNV:-1G	26	23	13	0
SNV:-3A	23	28	9	0
SNV:-4G	37	12	5	0
SNV:-2G	21	21	12	0
SNV:1C	25	26	3	0
SNV:-8A	28	10	15	0
SNV:-4C	34	13	5	0
SNV:3G	11	32	8	0
SNV:4G	22	10	13	0
SNV:-4T	29	10	4	0
SNV:-3T	13	7	22	0
SNV:2A,1A	0	41	0	0
SNV:-2C	15	17	7	0
SNV:-7C	22	6	9	0
SNV:-1A	7	25	5	0
SNV:-6G	16	8	10	0
SNV:-6T	22	8	3	0
SNV:3T	16	10	5	0
SNV:4C	16	11	2	0
SNV:3C	19	7	2	0
SNV:2A,1C	0	28	0	0
SNV:4T	15	7	4	0
SNV:6T	16	5	1	0
SNV:-5T	13	3	4	0
SNV:5A	10	3	6	0
SNV:2A,1T	0	0	0	18
SNV:-8C	10	3	3	0
SNV:6G	10	3	2	0
SNV:-1C,-2C	0	15	0	0
SNV:2C	8	2	3	0
SNV:-5G	7	4	1	0
SNV:-1C	6	2	3	0
SNV:1T,-7G	6	4	0	0
SNV:-3C	4	3	0	0
SNV:6A,-5A	4	2	0	0
SNV:-6A,-8G	4	1	1	0
SNV:5T,-7G	4	1	0	0
SNV:-4T,-5A	4	1	0	0
SNV:5C	2	1	2	0
SNV:-4G,-6A	4	1	0	0
SNV:5T,1T	2	2	0	0
SNV:-4G,-5A	4	0	0	0
SNV:3C,-7A	3	0	1	0
SNV:-4C,-5A	3	1	0	0
SNV:2T,-7G	3	1	0	0
SNV:-2T,-3A	2	1	0	0
SNV:-2C,-4C	3	0	0	0
SNV:1T,-3A	2	1	0	0
SNV:5T,-2T	1	2	0	0
SNV:-5A,-7G	2	1	0	0
SNV:-4G,-7G	2	0	1	0
SNV:5T,2T	2	1	0	0
SNV:2T,-8G	2	1	0	0
SNV:1T,-1G	1	2	0	0
SNV:-3T,-6A	2	1	0	0
SNV:-3A,-7G	1	1	1	0
SNV:-4T,-7G	3	0	0	0
SNV:-4T,-8G	1	2	0	0
SNV:2A,-2T	1	0	2	0
SNV:6A,-7A	1	2	0	0
SNV:1T,-6A	0	3	0	0
SNV:-1G,-5A	0	3	0	0
SNV:6T,-1G	1	1	0	0
SNV:1T,-5A	2	0	0	0
SNV:4C,-4G	2	0	0	0
SNV:2T,-6A	2	0	0	0
SNV:4G,3T	2	0	0	0
SNV:1A,-7A	1	0	1	0
SNV:2T,-5T	2	0	0	0
SNV:5C,4G	1	1	0	0
SNV:-5A,-8G	2	0	0	0
SNV:4T,-7G	2	0	0	0
SNV:-3A,-6A	2	0	0	0
SNV:4G,-6A	2	0	0	0
SNV:6T,1T	2	0	0	0
SNV:3T,-7G	2	0	0	0
SNV:-6A,-7G	2	0	0	0
SNV:-2T,-4T	2	0	0	0
SNV:6G,-6A	2	0	0	0
SNV:-6G,-7C	2	0	0	0
SNV:1T,-8A	1	0	1	0
SNV:-3A,-4C	1	0	1	0
SNV:2T,-4T	2	0	0	0
SNV:4G,-8G	2	0	0	0
SNV:3G,2A	1	1	0	0
SNV:4C,-5A	2	0	0	0
SNV:-2G,-6A	1	1	0	0
SNV:3G,-8G	1	0	1	0
SNV:-5A,-7A	1	0	1	0
SNV:4G,2A	2	0	0	0
SNV:-1G,-8G	1	0	1	0
SNV:-4C,-8A	1	1	0	0
SNV:2T,-6G	1	0	1	0
SNV:5A,-8A	1	1	0	0
SNV:-4C,-7A	1	1	0	0
SNV:-3C,-7G	1	1	0	0
SNV:-2G,-3T	2	0	0	0
SNV:-1A,-6A	2	0	0	0
SNV:-2T,-7A	1	0	1	0
SNV:-1G,-7A	1	1	0	0
SNV:1A,-5A	1	1	0	0
SNV:4C,-4C	1	1	0	0
SNV:-1G,-8A	1	0	1	0
SNV:6T,2T	2	0	0	0
SNV:5T,-4C	1	1	0	0
SNV:-3A,-6T	1	1	0	0
SNV:-4G,-8G	1	1	0	0
SNV:-5A,-6A	1	0	1	0
SNV:4T,1T	1	1	0	0
SNV:6T,-7G	2	0	0	0
SNV:6G,-5G	2	0	0	0
SNV:4G,-7G	1	0	1	0
SNV:-2G,-3A	0	2	0	0
SNV:1A,-1G	0	1	1	0
SNV:1A,-6A,-7G	0	1	1	0
SNV:6G,5T	0	2	0	0
SNV:2A,-6A	0	2	0	0
SNV:-4C,-6T	0	1	1	0
SNV:1T,-1A	0	2	0	0
SNV:4G,1T	0	1	1	0
SNV:-1G,-6G	1	0	0	0
SNV:5A,-2G,-3A,-4C	1	0	0	0
SNV:2A,-4T,-6A	1	0	0	0
SNV:-2C,-8G	1	0	0	0
SNV:4C,-6G	1	0	0	0
SNV:5T,-3T,-5G	1	0	0	0
SNV:2T,-3C,-5T,-7G	1	0	0	0
SNV:-1A,-2C	1	0	0	0
SNV:4T,2C	1	0	0	0
SNV:3C,-3A	1	0	0	0
SNV:4C,-2C	1	0	0	0
SNV:1C,-1G,-5A	1	0	0	0
SNV:1T,-6G	1	0	0	0
SNV:6T,2A	1	0	0	0
SNV:3T,-6T	1	0	0	0
SNV:1T,-3T,-4T	1	0	0	0
SNV:-4T,-6A	1	0	0	0
SNV:-7C,-8A	1	0	0	0
SNV:3T,-2T,-5G	1	0	0	0
SNV:-4G,-7A	1	0	0	0
SNV:-3A,-4C,-6T	1	0	0	0
SNV:2A,-7A	1	0	0	0
SNV:6G,1A,-1C,-3T,-6A,-7A	1	0	0	0
SNV:5T,-2C	1	0	0	0
SNV:6A,1T	1	0	0	0
SNV:-1A,-4T,-6G	1	0	0	0
SNV:2T,-5A,-7A	1	0	0	0
SNV:3T,2T,-2G,-6A	1	0	0	0
SNV:-4G,-7C	1	0	0	0
SNV:-3A,-4T	1	0	0	0
SNV:4G,2A,-8G	1	0	0	0
SNV:1C,-3T,-5A,-6A	1	0	0	0
SNV:4G,-5T	1	0	0	0
SNV:5A,4C	1	0	0	0
SNV:5A,-2G,-8A	1	0	0	0
SNV:4G,1A,-1A	1	0	0	0
SNV:5T,2A,-1C	1	0	0	0
SNV:3C,2A	1	0	0	0
SNV:-5G,-7G	1	0	0	0
SNV:1C,-4T	1	0	0	0
SNV:-6A,-7C	1	0	0	0
SNV:-1A,-4C	1	0	0	0
SNV:6A,-6A	1	0	0	0
SNV:1C,-7G	1	0	0	0
SNV:1T,-3T,-4C	1	0	0	0
SNV:4T,-2C,-6A	1	0	0	0
SNV:3G,-7A	1	0	0	0
SNV:-5T,-7A	1	0	0	0
SNV:5T,4C	1	0	0	0
SNV:1A,-7G	1	0	0	0
SNV:6A,-2T	1	0	0	0
SNV:4C,-1A,-4C,-7G	1	0	0	0
SNV:-2G,-8A	1	0	0	0
SNV:4G,1T,-3A,-7A	1	0	0	0
SNV:-7A,-8C	1	0	0	0
SNV:-3T,-4C,-8G	1	0	0	0
SNV:1A,-1A	1	0	0	0
SNV:1A,-6T,-7C,-8A	1	0	0	0
SNV:2T,-2T	1	0	0	0
SNV:3C,-2C	1	0	0	0
SNV:-3T,-4G,-5G,-8A	1	0	0	0
SNV:6G,-4C,-8A	1	0	0	0
SNV:-6A,-7A	1	0	0	0
SNV:3T,-2T,-4T	1	0	0	0
SNV:5T,-1G,-3A	1	0	0	0
SNV:3C,-1C	1	0	0	0
SNV:5T,-3C	1	0	0	0
SNV:6A,-3A,-4T,-6A	1	0	0	0
SNV:-1G,-5A,-7A	1	0	0	0
SNV:6G,-2T,-5G	1	0	0	0
SNV:-1A,-3A	1	0	0	0
SNV:3C,-4T	1	0	0	0
SNV:1C,-1G	1	0	0	0
SNV:1T,-1A,-4T	1	0	0	0
SNV:-1A,-2C,-3A,-5A	1	0	0	0
SNV:6G,-4C,-6T	1	0	0	0
SNV:5A,2A,-7A	1	0	0	0
SNV:6T,2A,-2T,-4T,-7C	1	0	0	0
SNV:5A,3C,-7A	1	0	0	0
SNV:5T,-6T	1	0	0	0
SNV:3C,2A,-8G	1	0	0	0
SNV:-3T,-6T	1	0	0	0
SNV:6T,5C,-7C	1	0	0	0
SNV:3C,2A,-2C	1	0	0	0
SNV:1A,-1C,-2G,-4T,-6A	1	0	0	0
SNV:-2C,-3A	1	0	0	0
SNV:6T,-2T,-7A	1	0	0	0
SNV:3T,-2T	1	0	0	0
SNV:1T,-8C	1	0	0	0
SNV:2T,1A	1	0	0	0
SNV:3C,-1G,-3A	1	0	0	0
SNV:6T,4C,-1G,-2T,-6A	1	0	0	0
SNV:3C,1C	1	0	0	0
SNV:6T,-8G	1	0	0	0
SNV:6A,-5A,-7A	1	0	0	0
SNV:-1G,-4G,-6A	1	0	0	0
SNV:-1A,-4G,-5T,-8G	1	0	0	0
SNV:-3A,-6G	1	0	0	0
SNV:2T,-6T	1	0	0	0
SNV:2A,-4C	1	0	0	0
SNV:-1G,-2T,-5T	1	0	0	0
SNV:-1G,-5G,-7G	1	0	0	0
SNV:3C,-1G,-2T	1	0	0	0
SNV:1A,-4G,-6A	1	0	0	0
SNV:-2C,-4G	1	0	0	0
SNV:6A,5T,1T,-3T,-5T	1	0	0	0
SNV:-2C,-7A	1	0	0	0
SNV:-1A,-6T,-7C	1	0	0	0
SNV:-4C,-5A,-6T	1	0	0	0
SNV:-4G,-6G	1	0	0	0
SNV:-6A,-8A	1	0	0	0
SNV:-4C,-6A	1	0	0	0
SNV:4G,-6A,-8A	1	0	0	0
SNV:5A,3C	1	0	0	0
SNV:6A,4G	1	0	0	0
SNV:-3T,-7A	1	0	0	0
SNV:1C,-2T	1	0	0	0
SNV:1T,-5T	1	0	0	0
SNV:6T,-4T,-8G	1	0	0	0
SNV:2C,1T	1	0	0	0
SNV:3C,-8G	1	0	0	0
SNV:3G,2A,-2G	1	0	0	0
SNV:6G,-8C	1	0	0	0
SNV:2T,-3T,-8A	1	0	0	0
SNV:4C,-1G	1	0	0	0
SNV:4C,-4T	1	0	0	0
SNV:6A,-1G,-5A,-6A	1	0	0	0
SNV:6T,2T,1T,-2C,-5A,-7G	1	0	0	0
SNV:-7A,-8G	1	0	0	0
SNV:1C,-5A	1	0	0	0
SNV:-2C,-3A,-7A	1	0	0	0
SNV:6A,3C	1	0	0	0
SNV:1T,-4C,-5A	1	0	0	0
SNV:6A,5T	1	0	0	0
SNV:6A,5A,3T,-7A	1	0	0	0
SNV:5C,-2T	1	0	0	0
SNV:5T,-7G,-8G	1	0	0	0
SNV:6T,-8C	1	0	0	0
SNV:6T,5T,-8C	1	0	0	0
SNV:3G,-1A,-3T,-8A	1	0	0	0
SNV:-1G,-6A,-8G	1	0	0	0
SNV:5T,4T	1	0	0	0
SNV:-5T,-7G	1	0	0	0
SNV:6A,1A,-5A	1	0	0	0
SNV:3C,-6A	1	0	0	0
SNV:6T,-3C,-5T	1	0	0	0
SNV:6G,-2G,-7G	1	0	0	0
SNV:-2C,-3T,-7A	1	0	0	0
SNV:6T,-4G	1	0	0	0
SNV:2C,-7A	1	0	0	0
SNV:-4C,-6G	1	0	0	0
SNV:6G,1T	1	0	0	0
SNV:-3T,-4G,-6G	1	0	0	0
SNV:6A,-5T	1	0	0	0
SNV:-2T,-5A	1	0	0	0
SNV:6G,-5A	1	0	0	0
SNV:4T,2A,-5A,-8G	1	0	0	0
SNV:3G,-3T,-7A	1	0	0	0
SNV:3C,-1C,-4C	1	0	0	0
SNV:6A,-4T,-5G	1	0	0	0
SNV:-1G,-6A,-7C	1	0	0	0
SNV:-1C,-4C	1	0	0	0
SNV:6A,-6G,-8G	1	0	0	0
SNV:3C,-4C	1	0	0	0
SNV:1A,-2C	0	1	0	0
SNV:-6T,-7A	0	1	0	0
SNV:6G,-8A	0	1	0	0
SNV:4G,2A,-2T	0	1	0	0
SNV:6A,4T,-6G	0	1	0	0
SNV:3C,1A	0	1	0	0
SNV:5A,2T	0	1	0	0
SNV:3T,1T	0	1	0	0
SNV:1A,-1A,-6T,-8A	0	1	0	0
SNV:6T,1T,-7G	0	1	0	0
SNV:-1G,-8C	0	1	0	0
SNV:6A,5A,3G,2A,-3A	0	1	0	0
SNV:-3A,-6T,-8A	0	1	0	0
SNV:6T,-4T,-6A	0	1	0	0
SNV:1C,-2T,-4C	0	1	0	0
SNV:3G,1A	0	1	0	0
SNV:5T,1T,-1A,-2T,-3T	0	1	0	0
SNV:-1G,-7G	0	1	0	0
SNV:1T,-1G,-2T	0	1	0	0
SNV:2A,-3A	0	1	0	0
SNV:4T,-2C,-3T	0	1	0	0
SNV:-1A,-7G	0	1	0	0
SNV:1T,-2C	0	1	0	0
SNV:4G,-4C,-8G	0	1	0	0
SNV:-2G,-3A,-8A	0	1	0	0
SNV:3G,-5A	0	1	0	0
SNV:6T,5T,2C,-7G	0	1	0	0
SNV:1A,-2T,-6G	0	1	0	0
SNV:-2T,-3A,-7A	0	1	0	0
SNV:1C,-4C	0	1	0	0
SNV:-3A,-5T	0	1	0	0
SNV:5T,-2C,-4C,-8G	0	1	0	0
SNV:-2T,-5T	0	1	0	0
SNV:5T,2A,-7A	0	1	0	0
SNV:6G,-2G,-6G	0	1	0	0
SNV:-4T,-5T	0	1	0	0
SNV:1T,-1A,-6T	0	1	0	0
SNV:-3T,-6G	0	1	0	0
SNV:-6G,-8A	0	1	0	0
SNV:5T,2A	0	1	0	0
SNV:-2T,-4G	0	1	0	0
SNV:2C,-4C	0	1	0	0
SNV:4C,-1A,-7C	0	1	0	0
SNV:6T,-7A	0	1	0	0
SNV:4T,-7A	0	1	0	0
SNV:5A,4C,3G,-7G	0	1	0	0
SNV:3T,-8G	0	1	0	0
SNV:2T,1C	0	1	0	0
SNV:6A,1C	0	1	0	0
SNV:6A,-3A	0	1	0	0
SNV:5T,1T,-7G	0	1	0	0
SNV:-4T,-5G	0	1	0	0
SNV:-2C,-4C,-5G,-7A	0	1	0	0
SNV:-1A,-2T,-3T,-4T,-6G	0	1	0	0
SNV:4G,-4G	0	1	0	0
SNV:5T,1A,-1G	0	1	0	0
SNV:3T,1A	0	1	0	0
SNV:2A,-5T	0	1	0	0
SNV:5C,2A	0	1	0	0
SNV:4T,-4G,-5A	0	1	0	0
SNV:1C,-7A	0	1	0	0
SNV:5T,-5A	0	1	0	0
SNV:6A,-7C	0	1	0	0
SNV:5T,3T	0	1	0	0
SNV:-1G,-3A	0	1	0	0
SNV:3G,-3T	0	1	0	0
SNV:5A,-1C	0	1	0	0
SNV:6G,-3T	0	1	0	0
SNV:6G,1T,-6A	0	1	0	0
SNV:4C,-2G	0	1	0	0
SNV:4C,3C	0	1	0	0
SNV:5A,4C,-1A,-3A,-4C,-7A,-8A	0	1	0	0
SNV:4T,2C,-4G	0	1	0	0
SNV:-2T,-8G	0	1	0	0
SNV:1T,-2T	0	1	0	0
SNV:1C,-6T	0	1	0	0
SNV:3T,-6T,-7G	0	1	0	0
SNV:4G,-2G	0	1	0	0
SNV:2A,-2T,-4G	0	1	0	0
SNV:6G,-1A	0	1	0	0
SNV:6A,4T,1T,-2T,-6G	0	1	0	0
SNV:3C,2T,1A,-4T	0	1	0	0
SNV:6A,-6T	0	0	1	0
SNV:5T,1C,-1C,-3T	0	0	1	0
SNV:-1A,-2G,-5A	0	0	1	0
SNV:1A,-8G	0	0	1	0
SNV:4C,2T,1T	0	0	1	0
SNV:6G,1A,-8G	0	0	1	0
SNV:3G,2A,-4G,-6G	0	0	1	0
SNV:5A,1T,-2G	0	0	1	0
SNV:-6A,-7C,-8A	0	0	1	0
SNV:1T,-3A,-8A	0	0	1	0
SNV:3G,2T,-1G	0	0	1	0
SNV:5A,-6G	0	0	1	0
SNV:-5G,-8G	0	0	1	0
SNV:-1A,-8A	0	0	1	0
SNV:1A,-8A	0	0	1	0
SNV:4T,2T	0	0	1	0
SNV:-1A,-7C	0	0	1	0
SNV:-4G,-8C	0	0	1	0
SNV:-3T,-8G	0	0	1	0
SNV:6G,5A,1C	0	0	1	0
SNV:1T,-2C,-6A	0	0	1	0
SNV:6T,2C,-8C	0	0	1	0
SNV:6T,4G,3T,-1G	0	0	1	0
SNV:-1G,-6T	0	0	1	0
SNV:3T,2A	0	0	1	0
SNV:-3A,-4G	0	0	1	0
SNV:4G,-1G	0	0	1	0
SNV:5A,4T	0	0	1	0
SNV:3G,-7G	0	0	1	0
SNV:2T,-5A	0	0	1	0
SNV:2T,-1A,-7G	0	0	1	0
SNV:2T,-1A	0	0	1	0
SNV:4G,-4T	0	0	1	0
SNV:4T,-3T	0	0	1	0
SNV:-3T,-4G	0	0	1	0
SNV:1T,-2G	0	0	1	0
SNV:-2G,-6G,-8G	0	0	1	0
SNV:3T,-4T	0	0	1	0
SNV:1T,-2C,-3T	0	0	1	0
SNV:1A,-2C,-3T	0	0	1	0
SNV:6G,-6G,-8G	0	0	1	0
SNV:-7G,-8G	0	0	1	0
SNV:3G,2A,-7A	0	0	1	0
SNV:2T,-1C	0	0	1	0
SNV:5T,4T,3C,2T,1T,-3T	0	0	1	0
SNV:4G,-6A,-7C	0	0	0	1
SNV:-2C,-6A,-8C	0	0	0	1
SNV:6G,5A,3G,1T	0	0	0	1
1:64D	0	0	33	26630
64:1D	2	1	5982	225
66:2D	0	0	5790	96
1:1I	0	4234	0	89
65:1D	0	1	3999	218
2:1D	3	3028	1	766
63:3D	0	0	2952	31
1:2D	0	1965	0	761
63:2D	0	1	2125	52
-2:2D	0	1984	0	9
66:4D	0	0	1593	20
3:1I	0	1526	0	67
61:4D	0	0	1414	0
1:2I	0	1269	0	30
65:1I	0	0	1174	38
60:5D	0	0	781	61
65:3D	0	0	787	0
-1:1D	0	773	0	3
64:5D	0	0	753	0
2:4D	0	377	0	276
1:7D	0	515	0	137
-2:3D	0	649	0	0
1:3D	0	386	0	223
58:7D	0	0	553	35
2:7D	0	467	0	85
51:25D	0	0	543	0
59:6D	0	0	484	19
1:11D	0	433	0	59
1:5D	0	238	0	209
59:15D	0	0	429	0
1:8D	0	278	0	137
66:1I	0	0	395	15
64:7D	0	0	395	0
66:6D	0	0	365	0
2:63D	0	0	0	365
-1:4D	0	322	0	40
1:9D	0	282	0	76
1:6D	0	216	0	92
65:8D	0	0	295	0
-4:4D	0	294	0	0
57:8D	0	0	240	44
65:5D	0	0	274	0
41:47D	0	0	270	0
-2:7D	0	234	0	12
-5:5D	0	222	0	0
-2:1D	0	219	0	0
64:3D	0	0	208	0
2:5D	0	173	0	34
4:62D	0	0	0	203
56:9D	0	0	181	18
2:2I	0	178	0	9
64:2D	0	0	185	0
-6:6D	0	182	0	0
66:3D	0	0	171	0
64:9D	0	0	168	0
-3:17D	0	167	0	0
61:9D	0	0	163	0
52:33D	0	0	163	0
53:14D	0	0	162	0
2:19D	0	56	0	105
-3:6D	0	161	0	0
49:41D	0	0	161	0
3:2I	0	156	0	0
48:33D	0	0	155	0
2:1D,66:2D	0	0	0	150
65:9D	0	0	144	0
1:53D	0	0	0	144
1:65D	0	0	0	142
1:70D	0	0	0	139
65:7D	0	0	133	0
54:48D	0	0	132	0
2:1I	0	127	0	2
62:8D	0	0	128	0
2:1D,64:1D	0	0	0	126
-1:3D	0	123	0	1
41:52D	0	0	122	0
2:6D	0	102	0	12
-3:68D	0	0	0	113
52:13D	0	0	85	26
59:31D	0	0	110	0
2:2D	0	55	0	54
22:87D	0	0	109	0
60:8D	0	0	108	0
58:11D	0	0	108	0
11:55D	0	0	0	108
1:68D	0	0	0	104
57:12D	0	0	102	0
53:12D	0	0	92	7
55:10D	0	0	91	7
1:66D	0	0	0	98
-14:25D	0	94	0	0
37:52D	0	0	68	26
2:1D,63:3D	0	0	0	90
58:19D	0	0	89	0
1:2D,64:1D	0	0	0	89
-8:8D	0	67	0	21
17:48D	0	0	41	47
63:6D	0	0	88	0
1:3I	0	87	0	0
-7:7D	0	84	0	0
-1:66D	0	0	0	83
1:58D	0	31	0	50
2:29D	0	40	0	40
59:11D	0	0	79	0
2:56D	0	0	0	79
54:11D	0	0	78	0
61:10D	0	0	78	0
-1:5D	0	61	0	16
35:74D	0	0	77	0
55:17D	0	0	75	0
1:52D	0	0	0	75
1:2D,66:2D	0	0	0	75
48:18D	0	0	74	0
49:43D	0	0	74	0
56:19D	0	0	71	0
6:59D	0	0	0	71
47:18D	0	0	70	0
37:44D	0	0	70	0
1:8D,64:1D	0	0	0	70
63:4D	0	0	69	0
61:7D	0	0	69	0
1:10D	0	54	0	14
5:61D	0	0	0	68
1:60D	0	0	0	67
1:20D	0	62	0	4
65:11D	0	0	66	0
-7:26D,64:5D	0	0	0	66
-23:63D	0	65	0	0
34:60D	0	0	65	0
-1:65D	0	0	0	65
1:2D,65:1I	0	0	0	65
-14:21D	0	64	0	0
56:22D	0	0	64	0
46:29D	0	0	64	0
1:47D	0	0	0	64
4:15D	0	47	0	16
-59:91D	0	63	0	0
51:17D	0	0	63	0
59:7D	0	0	63	0
69:8D	0	0	63	0
60:10D	0	0	62	0
-10:10D	0	61	0	0
62:1I,63:2D	0	0	61	0
59:29D	0	0	61	0
64:17D	0	0	60	0
54:14D	0	0	59	0
1:3D,63:2D	0	0	37	22
55:25D	0	0	58	0
57:14D	0	0	58	0
58:13D	0	0	57	0
-14:93D	0	0	0	57
-17:57D	0	56	0	0
1:21D	0	16	0	40
-3:13D	0	56	0	0
64:13D	0	0	56	0
66:13I	0	0	56	0
53:25D	0	0	55	0
-23:34D	0	54	0	0
-18:18D	0	54	0	0
2:67D	0	0	0	53
-6:7D	0	52	0	0
60:4D,68:11D	0	0	52	0
30:70D	0	0	52	0
66:1D	0	0	52	0
-22:45D	0	51	0	0
32:33D	0	0	0	51
1:37D	0	0	0	51
3:3I	0	50	0	0
63:16D	0	0	50	0
1:17D	0	19	0	30
51:15D	0	0	33	16
59:9D	0	0	49	0
2:9D,64:1D	0	0	0	49
71:2D	1	0	47	0
3:3D	0	43	0	5
59:8D	0	0	48	0
16:85D	0	0	48	0
59:23D	0	0	48	0
35:47D	0	0	47	0
15:61D	0	0	47	0
1:2D,60:5D	0	0	0	47
5:60D	0	0	24	22
58:23D	0	0	45	0
65:13I,68:1D,70:9I	0	0	45	0
44:31D	0	0	45	0
-23:23D	0	29	0	15
55:7I,59:15D	0	0	44	0
51:55D	0	0	44	0
1:3D,28:38D	0	0	0	44
-1:70D	0	0	0	44
1:2D,59:15D	0	0	0	44
-1:2D	0	43	0	0
60:4D	0	0	43	0
48:17D	0	0	0	43
-9:9D	0	42	0	0
-22:27D	0	42	0	0
-5:13D	0	42	0	0
59:53D	0	0	42	0
60:12D	0	0	42	0
-8:73D	0	0	1	41
-17:17D	0	41	0	0
48:42D	0	0	41	0
1:43D	0	0	0	41
2:35D,63:3D	0	0	0	41
1:12D,64:1D	0	0	0	41
47:24D	0	0	40	0
60:33D	0	0	40	0
1:54D	0	0	0	40
1:45D,64:1D	0	0	0	40
-44:70D	0	39	0	0
-10:20D	0	39	0	0
-64:93D	0	39	0	0
55:33D	0	0	39	0
1:9D,59:6D	0	0	0	39
-50:83D	0	38	0	0
62:1D,66:3I	0	0	38	0
53:18D	0	0	38	0
-7:92D	0	0	38	0
2:2D,8:3D,63:3D	0	0	0	38
1:49D	0	16	0	21
56:14D	0	0	37	0
31:52D	0	0	37	0
57:8D,68:6D	0	0	37	0
49:31D	0	0	37	0
68:1D	0	0	37	0
2:51D	0	0	0	37
11:54D	0	0	0	37
2:4D,64:1D	0	0	0	37
-3:1D	0	36	0	0
65:2I	0	0	36	0
60:11D	0	0	36	0
1:6D,66:2D	0	0	0	36
-18:83D	0	0	0	36
1:2D,65:1D	0	0	0	36
2:1I,35:40D	0	0	0	36
16:51D	0	0	35	0
25:21D,51:19D	0	0	35	0
59:25D	0	0	35	0
63:11D	0	0	35	0
59:12D	0	0	35	0
2:13D	0	34	0	0
-6:15D	0	34	0	0
-11:11D	0	34	0	0
1:14D	0	24	0	10
56:11D	0	0	34	0
40:37D	0	0	34	0
27:65D	0	0	34	0
28:87D	0	0	34	0
55:15D	0	0	34	0
66:44D	0	0	34	0
53:12D,70:21D	0	0	34	0
45:48D	0	0	34	0
31:63D	0	0	34	0
2:4D,63:2D	0	0	0	34
-16:39D	0	33	0	0
1:83D	0	9	0	24
40:28D	0	0	33	0
55:14D	0	0	33	0
38:34D	0	0	33	0
61:19D	0	0	33	0
1:2D,59:6D	0	0	0	33
1:9D,12:53D	0	0	0	33
-21:92D	0	0	0	33
-40:69D	0	32	0	0
1:23D	0	13	0	19
2:20D	0	18	0	14
-3:86D	0	22	0	10
49:15D	0	0	32	0
36:43D	0	0	32	0
56:26D	0	0	32	0
51:66D	0	0	32	0
48:26D	0	0	32	0
64:3D,70:1D	0	0	32	0
1:8D,59:15D	0	0	0	32
-1:4D,65:5D	0	0	0	32
-4:4D,54:11D	0	0	0	32
1:2D,66:1I	0	0	0	32
-2:10D	0	31	0	0
1:6D,9:1I	0	31	0	0
58:3I,64:1D	0	0	31	0
46:37D	0	0	31	0
62:1D	0	0	30	1
61:5D	0	0	31	0
60:20D	0	0	31	0
61:13D	0	0	31	0
48:49D	0	0	31	0
68:3D	0	0	31	0
3:1I,54:11D	0	0	0	31
1:40D	0	0	0	31
-23:34D,41:47D	0	0	0	31
-28:92D	0	0	0	31
1:2D,65:5D	0	0	0	31
-14:14D	0	30	0	0
-20:48D	0	30	0	0
1:27D	0	6	0	24
53:19D	0	0	30	0
53:61D	0	0	30	0
57:9D	0	0	30	0
55:9D,70:3D	0	0	30	0
44:26D	0	0	30	0
64:25D	0	0	30	0
-18:93D	0	0	0	30
1:18D	0	16	0	13
-21:31D	0	29	0	0
40:25D	0	0	29	0
-4:8D,52:13D	0	0	0	29
-2:7D,63:2D	0	0	0	29
-7:71D	0	0	0	29
-1:64D	0	0	0	29
2:1D,65:1D	0	0	0	29
-20:20D	0	28	0	0
-11:10D	0	28	0	0
1:31D	0	9	0	19
-1:1I	0	28	0	0
-62:98D	0	28	0	0
48:19D	0	0	28	0
48:46D	0	0	28	0
12:68D	0	0	28	0
49:39D	0	0	28	0
65:32D	0	0	28	0
1:2D,64:7D	0	0	0	28
-5:50D,57:8D	0	0	0	28
-2:3D,45:20D	0	0	0	28
-8:72D	0	0	0	28
1:57D	0	0	0	28
3:4D,38:30D	0	0	0	28
-3:17D,66:4D	0	0	0	28
1:3D,66:2D	0	0	0	28
1:2D,51:25D	0	0	0	28
2:1D,56:22D	0	0	0	28
57:65D	0	0	27	0
53:9D	0	0	27	0
69:1D	0	0	27	0
42:1I,51:34D	0	0	27	0
49:38D	0	0	27	0
31:77D	0	0	27	0
1:51D	0	0	0	27
2:8D,60:5D	0	0	0	27
1:8D,58:7D	0	0	0	27
1:14D,63:2D	0	0	0	27
1:7D,64:1D	0	0	0	27
13:52D	0	0	0	27
2:4D,63:3D	0	0	0	27
57:3I	0	0	0	27
-7:47D,52:33D	0	0	0	27
2:4D,66:2D	0	0	0	27
-8:79D	0	0	0	27
-8:82D	0	0	0	27
4:1D	1	24	0	1
13:1D	1	25	0	0
2:10D	0	26	0	0
-25:32D	0	26	0	0
-19:19D	0	26	0	0
-17:28D	0	26	0	0
-1:3I	0	26	0	0
62:12D	0	0	26	0
67:34D	0	0	26	0
51:21D,75:12D	0	0	26	0
49:37D	0	0	26	0
2:27D,41:28D	0	0	0	26
25:40D	0	0	0	26
2:29D,63:3D	0	0	0	26
49:20D	0	0	0	26
1:40D,65:1D	0	0	0	26
2:1I,63:2D	0	0	0	26
1:1I,64:7D	0	0	0	26
2:75D	0	0	0	26
1:2D,65:8D	0	0	0	26
-32:74D	0	25	0	0
-19:26D	0	25	0	0
-4:19D	0	25	0	0
-2:1I,3:1I	0	25	0	0
-46:57D	0	25	0	0
48:16D	0	0	25	0
44:22D	0	0	13	12
60:4D,70:1D,72:4I	0	0	25	0
64:33D	0	0	25	0
-4:12D,53:27D	0	0	0	25
7:58D	0	0	0	25
2:4D,65:5D	0	0	0	25
2:4D,61:4D	0	0	0	25
-7:63D	0	0	0	25
-10:25D,65:1D	0	0	0	25
-4:19D,53:12D	0	0	0	25
11:89D	0	0	0	25
-2:18D	0	24	0	0
2:3I	0	24	0	0
2:95D	0	24	0	0
-2:1I	0	24	0	0
-46:69D	0	24	0	0
-52:52D	0	24	0	0
12:53D	0	0	24	0
65:6I	0	0	24	0
-27:45D,64:1D	0	0	0	24
11:9D,41:24D	0	0	0	24
-34:48D,30:37D	0	0	0	24
-23:30D,53:14D	0	0	0	24
1:38D	0	0	0	24
-3:17D,58:12D	0	0	0	24
-23:87D	0	0	0	24
1:30D,59:6D	0	0	0	24
1:59D	0	0	0	24
26:41D	0	0	0	24
26:43D	0	0	0	24
1:3D,21:44D	0	0	0	24
42:23D	0	0	0	24
-7:9D,5:57D	0	0	0	24
1:1I,63:3D	0	0	0	24
2:7D,52:33D	0	0	0	24
1:2D,62:2D	0	0	0	24
41:49D	0	0	0	24
2:6D,64:1I	0	0	0	24
-2:3D,57:17D	0	0	0	24
-1:4D,62:44D	0	0	0	24
-17:24D	0	23	0	0
-29:69D	0	23	0	0
-4:9D	0	23	0	0
-29:40D	0	23	0	0
-15:22D	0	23	0	0
2:8D	0	4	0	19
-4:3D	0	23	0	0
-60:96D	0	23	0	0
-65:94D	0	23	0	0
-72:72D	0	23	0	0
61:6D	0	0	23	0
2:19D,64:1D	0	0	0	23
1:45D	0	0	0	23
2:6D,54:20D	0	0	0	23
-37:72D	0	0	0	23
19:47D	0	0	0	23
1:2D,5:60D	0	0	0	23
-7:7D,48:18D	0	0	0	23
8:52D	0	0	0	23
-27:52D	0	0	0	23
1:8D,61:4D	0	0	0	23
1:45D,66:1I	0	0	0	23
1:11D,64:1D	0	0	0	23
2:2D,19:46D	0	0	0	23
-13:77D	0	0	0	23
1:1I,40:28D	0	0	0	23
-5:71D	0	0	0	23
4:15D,65:3D	0	0	0	23
-1:1D,64:1D	0	0	0	23
-17:90D	0	0	0	23
1:12D,44:49D	0	0	0	23
6:66D	0	0	0	23
2:65D	0	0	0	23
1:13D	0	22	0	0
-4:15D	0	22	0	0
3:9D	0	22	0	0
-22:52D	0	22	0	0
-31:79D	0	22	0	0
-18:31D	0	22	0	0
-44:73D	0	22	0	0
1:33D	0	16	0	6
-73:87D	0	22	0	0
60:7D	0	0	22	0
3:61D	0	0	0	22
5:47D	0	0	0	22
1:36D	0	0	0	22
1:50D	0	0	0	22
46:19D	0	0	0	22
1:13D,33:46D	0	0	0	22
4:15D,66:4D	0	0	0	22
-3:53D	0	0	0	22
15:50D	0	0	0	22
-2:57D	0	0	0	22
2:32D,64:1D	0	0	0	22
1:1I,35:47D	0	0	0	22
1:2D,63:3D	0	0	0	22
2:71D	0	0	0	22
-2:2D,60:33D	0	0	0	22
-3:1D,3:3I,48:46D	0	0	0	22
1:2I,61:4D	0	0	0	22
-23:46D	0	21	0	0
-15:29D	0	21	0	0
-41:72D	0	21	0	0
-45:51D	0	21	0	0
-8:12D	0	21	0	0
-13:22D	0	21	0	0
41:24D	0	0	21	0
58:10D	0	0	21	0
62:2D	0	0	21	0
35:79D	0	0	21	0
1:8D,66:2D	0	0	0	21
-6:12D,12:46D	0	0	0	21
-9:76D	0	0	0	21
-1:5D,59:15D	0	0	0	21
1:11D,63:2D	0	0	0	21
-9:74D	0	0	0	21
-21:6D,-3:17D,64:5D	0	0	0	21
1:17D,64:5D	0	0	0	21
1:6D,58:11D	0	0	0	21
2:1D,59:8D	0	0	0	21
1:5D,64:1D	0	0	0	21
-1:72D	0	0	0	21
2:4D,65:3D	0	0	0	21
1:7D,59:9I,61:3D	0	0	0	21
-22:23D	0	20	0	0
-41:69D	0	20	0	0
-27:47D	0	20	0	0
2:9D	0	12	0	8
-9:15D	0	20	0	0
-18:30D	0	20	0	0
-9:6D,3:2I	0	20	0	0
5:1I	0	20	0	0
59:10D	0	0	20	0
34:55D	0	0	20	0
-9:15D,44:22D	0	0	0	20
1:1I,40:26D	0	0	0	20
8:46D	0	0	0	20
-21:86D	0	0	0	20
-26:90D	0	0	0	20
1:11D,53:14D	0	0	0	20
42:25D	0	0	0	20
1:5D,16:49D	0	0	0	20
1:2D,55:12D	0	0	0	20
5:46D,66:4D	0	0	0	20
56:13D	0	0	0	20
2:1D,19:47D	0	0	0	20
-13:39D,54:26D	0	0	0	20
2:57D	0	0	0	20
2:41D	0	0	0	20
38:28D	0	0	0	20
-7:35D,64:1D	0	0	0	20
2:1D,51:71D	0	0	0	20
1:99D	0	0	0	20
-1:1D,22:87D	0	0	0	20
2:4D,65:1D	0	0	0	20
1:3D,65:1D	0	0	0	20
23:4D,29:36D	0	0	0	20
1:2D,62:4D	0	0	0	20
-9:93D	0	0	0	20
-2:3D,49:41D	0	0	0	20
61:1D	11	4	3	1
-35:35D	0	19	0	0
-14:10D,1:2D	0	19	0	0
-1:8D	0	19	0	0
1:12D	0	19	0	0
-5:3D	0	19	0	0
-51:74D	0	19	0	0
-17:15D,5:16D	0	19	0	0
52:16D	0	0	19	0
61:8D	0	0	19	0
42:44D	0	0	19	0
64:47D	0	0	19	0
51:28D	0	0	19	0
20:85D	0	0	19	0
1:10D,64:2D	0	0	0	19
1:3D,38:32D	0	0	0	19
1:39D	0	0	0	19
-3:31D,64:7D	0	0	0	19
3:33D,40:25D	0	0	0	19
2:39D,57:8D	0	0	0	19
1:2D,54:16D	0	0	0	19
1:39D,64:1D	0	0	0	19
1:7D,61:8D	0	0	0	19
2:16D	0	0	0	19
1:2D,53:14D	0	0	0	19
1:11D,61:4D	0	0	0	19
-12:54D	0	0	0	19
2:60D	0	0	0	19
-10:75D	0	0	0	19
2:1D,54:15D	0	0	0	19
-2:67D	0	0	0	19
-19:94D	0	0	0	19
2:4D,64:1I	0	0	0	19
1:2D,61:5D	0	0	0	19
2:1D,62:6D	0	0	0	19
3:1I,38:31D	0	0	0	19
1:25D	0	18	0	0
-18:46D	0	18	0	0
-21:49D	0	18	0	0
-1:14D	0	18	0	0
-3:11D	0	18	0	0
-25:44D	0	18	0	0
45:42D	0	0	18	0
1:7D,66:2D	0	0	0	18
1:7D,46:29D	0	0	0	18
1:18D,65:1D	0	0	0	18
1:1I,56:11D	0	0	0	18
1:34D,66:2D	0	0	0	18
-5:29D,66:2D	0	0	0	18
1:7D,65:5D	0	0	0	18
1:34D	0	0	0	18
1:7D,60:5D	0	0	0	18
-1:5D,65:8D	0	0	0	18
1:6D,66:6D	0	0	0	18
1:28D	0	0	0	18
-2:7D,51:15D	0	0	0	18
1:44D	0	0	0	18
2:1D,60:5D	0	0	0	18
3:1I,18:78D	0	0	0	18
1:1I,66:2D	0	0	0	18
1:2D,5:2D,64:1D	0	0	0	18
1:1I,65:1I	0	0	0	18
1:1I,5:61D	0	0	0	18
2:1D,64:7D	0	0	0	18
1:3D,63:3D	0	0	0	18
3:1I,63:3D	0	0	0	18
2:1D,57:14D	0	0	0	18
-2:78D	0	0	0	18
-37:85D	0	17	0	0
-43:78D	0	17	0	0
-37:60D	0	17	0	0
-14:33D	0	17	0	0
-31:63D	0	17	0	0
-11:22D	0	17	0	0
-3:2D	0	17	0	0
-57:87D	0	17	0	0
60:9D	0	0	17	0
1:20D,53:25D	0	0	0	17
1:2D,29:36D	0	0	0	17
1:3D,59:6D	0	0	0	17
1:20D,66:4D	0	0	0	17
-2:14D	0	0	0	17
1:7D,64:7D	0	0	0	17
-5:5D,65:3D	0	0	0	17
-25:46D,63:3D	0	0	0	17
1:7D,65:1D	0	0	0	17
3:1I,38:27D	0	0	0	17
-2:2D,56:11D	0	0	0	17
28:38D	0	0	0	17
-4:4D,63:3D	0	0	0	17
1:11D,53:12D	0	0	0	17
3:1I,53:12D	0	0	0	17
1:6D,58:7D	0	0	0	17
17:14D,35:29D	0	0	0	17
-3:69D	0	0	0	17
-12:14D	0	0	0	17
7:36D	0	0	0	17
3:1I,59:6D	0	0	0	17
1:1I,53:25D	0	0	0	17
3:1I,66:2D	0	0	0	17
1:2I,65:1D	0	0	0	17
1:21I	0	0	0	17
66:10D	0	0	0	17
2:11D	0	16	0	0
-29:67D	0	16	0	0
2:25D	0	16	0	0
-5:11D	0	16	0	0
-15:15D	0	16	0	0
-1:1D,2:2I	0	16	0	0
1:19I	0	16	0	0
-5:6D	0	16	0	0
-48:77D	0	16	0	0
49:1D,53:4D,68:1I,76:7D	0	0	16	0
54:30D	0	0	16	0
-33:88D	0	0	0	16
-17:28D,55:24D	0	0	0	16
-25:69D	0	0	0	16
4:15D,66:1D	0	0	0	16
1:14D,54:15D	0	0	0	16
2:51D,62:1D	0	0	0	16
-27:48D	0	0	0	16
1:48D	0	0	0	16
2:1D,60:9D	0	0	0	16
2:16D,57:8D	0	0	0	16
1:13D,60:5D	0	0	0	16
2:35D,65:1D	0	0	0	16
-21:60D,59:15D	0	0	0	16
2:4D,46:19D	0	0	0	16
1:7D,66:4D	0	0	0	16
62:6D	0	0	0	16
2:1D,66:22I	0	0	0	16
-1:4D,12:81D	0	0	0	16
-4:4D,66:2D	0	0	0	16
2:29D,38:34D	0	0	0	16
28:44D	0	0	0	16
1:74D	0	0	0	16
-2:2D,63:3D	0	0	0	16
1:76D	0	0	0	16
1:2D,61:4D	0	0	0	16
1:1I,64:1D	0	0	0	16
-2:3D,62:4D	0	0	0	16
1:2D,65:3D	0	0	0	16
32:40D	0	0	0	16
1:3D,65:1I	0	0	0	16
-2:2D,59:23D	0	0	0	16
1:3D,64:1D	0	0	0	16
-8:77D	0	0	0	16
-5:5D,65:1D	0	0	0	16
-13:36D	0	15	0	0
-7:14D,15:20D	0	15	0	0
-12:48D	0	15	0	0
-31:89D	0	15	0	0
-5:14D	0	15	0	0
-44:68D	0	15	0	0
63:8D	0	0	15	0
21:2D,48:33D	0	0	15	0
-34:48D,66:2D	0	0	0	15
2:1D,60:8D	0	0	0	15
-4:4D,48:17D	0	0	0	15
-21:28D,64:1D	0	0	0	15
-16:38D,51:25D	0	0	0	15
4:15D,57:8D	0	0	0	15
2:4D,21:43D	0	0	0	15
24:41D	0	0	0	15
1:5D,62:8D	0	0	0	15
-3:26D,58:23D	0	0	0	15
1:11D,63:3D	0	0	0	15
13:14D,32:33D	0	0	0	15
-14:52D	0	0	0	15
1:38D,63:2D	0	0	0	15
1:38D,56:9D	0	0	0	15
2:19D,63:3D	0	0	0	15
-24:86D	0	0	0	15
-8:75D	0	0	0	15
20:51D	0	0	0	15
-1:4D,65:1D	0	0	0	15
-39:90D	0	0	0	15
-2:1D,65:1D	0	0	0	15
1:96D	0	0	0	15
2:56D,61:7D	0	0	0	15
-24:25D	0	14	0	0
-7:5D,6:3D	0	14	0	0
-13:17D	0	14	0	0
-7:10D	0	14	0	0
-6:14D	0	14	0	0
-7:26D	0	14	0	0
-1:9I,1:3D	0	14	0	0
-3:5D	0	14	0	0
-53:62D	0	14	0	0
37:37D	0	0	14	0
65:3D,71:1I	0	0	14	0
2:1D,63:2D	0	0	1	13
53:30D	0	0	14	0
-1:68D	0	0	0	14
1:2I,49:16D	0	0	0	14
-4:14D,66:4D	0	0	0	14
-15:43D,65:8D	0	0	0	14
1:3D,64:5D	0	0	0	14
22:45D	0	0	0	14
1:34D,64:1D	0	0	0	14
17:14D,35:30D	0	0	0	14
-4:23D,65:1I	0	0	0	14
16:49D	0	0	0	14
1:3D,51:15D	0	0	0	14
2:64D	0	0	0	14
-2:8D,55:15D	0	0	0	14
2:4D,52:24D	0	0	0	14
1:1I,61:8D	0	0	0	14
2:1D,66:4D	0	0	0	14
-2:74D	0	0	0	14
2:4D,51:2D,59:17D	0	0	0	14
2:32D	0	13	0	0
-18:29D	0	13	0	0
-13:13D	0	13	0	0
-10:25D	0	13	0	0
-10:9D	0	13	0	0
3:23D	0	13	0	0
-31:31D	0	13	0	0
-43:99D	0	13	0	0
-58:58D	0	13	0	0
55:13D	0	0	13	0
60:4D,68:19I	0	0	13	0
1:43D,57:8D	0	0	0	13
-3:9D,9:56D	0	0	0	13
-41:41D	0	0	0	13
1:7D,63:2D	0	0	0	13
-2:18D,56:9D	0	0	0	13
44:21D	0	0	0	13
1:27D,63:3D	0	0	0	13
1:2D,66:4D	0	0	0	13
2:1D,64:5D	0	0	0	13
1:73D	0	0	0	13
2:1D,66:5D	0	0	0	13
-38:76D	0	12	0	0
-30:54D	0	12	0	0
58:8D	0	0	12	0
56:30D	0	0	12	0
2:12D	0	0	0	12
1:20D,64:5D	0	0	0	12
1:7D,62:8D	0	0	0	12
1:12D,65:1D	0	0	0	12
-2:49D,63:4D	0	0	0	12
-4:18D,51:25D	0	0	0	12
-5:13D,59:7D	0	0	0	12
55:18D	0	0	0	12
1:1I,61:4D	0	0	0	12
-1:3D,5:22D,29:36D	0	0	0	12
-7:18D	0	11	0	0
-20:32D	0	11	0	0
-13:2D,-9:17D	0	11	0	0
-35:34D	0	11	0	0
66:18D	0	0	11	0
-2:22D,53:14D	0	0	0	11
-2:7D,48:17D	0	0	0	11
-2:18D,64:1D	0	0	0	11
1:21D,24:41D	0	0	0	11
-2:27D,63:2D	0	0	0	11
1:61D	0	0	0	11
-2:34D,64:1D	0	0	0	11
1:1I,49:16D	0	0	0	11
4:15D,64:5D	0	0	0	11
45:20D	0	0	0	11
1:55D	0	0	0	11
2:9D,34:31D	0	0	0	11
-27:92D	0	0	0	11
66:40D	0	0	0	11
2:69D	0	0	0	11
-2:2D,66:4D	0	0	0	11
8:1D,17:2I,58:7D	0	0	0	11
-9:17D,12:39D,60:4I	0	0	0	11
-28:82D	0	10	0	0
-28:39D	0	10	0	0
-8:12D,7:3D	0	10	0	0
1:77D	0	10	0	0
-1:4D,61:4D	0	0	0	10
2:24D	0	0	0	10
1:14D,66:4D	0	0	0	10
-18:82D	0	0	0	10
-1:29D,48:33D	0	0	0	10
-4:14D,64:1D	0	0	0	10
2:9D,65:8D	0	0	0	10
-2:3D,65:12D	0	0	0	10
-4:4D,64:1D	0	0	0	10
-2:2D,38:34D	0	0	0	10
2:5D,64:1D	0	0	0	10
-12:1D	7	2	0	0
2:22D	0	9	0	0
-4:16D	0	9	0	0
-20:24D	0	9	0	0
-40:91D	0	9	0	0
-26:97D	0	9	0	0
1:1I,28:38D	0	0	0	9
4:15D,57:14D	0	0	0	9
-7:16D,48:33D	0	0	0	9
1:3D,40:26D	0	0	0	9
1:8D,11:5D	0	0	0	9
-39:67D,53:25D	0	0	0	9
-3:17D,51:19D	0	0	0	9
1:9D,59:15D	0	0	0	9
1:7D,59:15D	0	0	0	9
-1:4D,59:45D	0	0	0	9
1:18D,61:9I,71:18I	0	0	0	9
-14:16D	0	8	0	0
-5:8D	0	8	0	0
-8:9D	0	8	0	0
-7:5D,4:3D	0	8	0	0
3:2D	0	5	0	3
-5:7D	0	8	0	0
2:4D,46:22D	0	0	0	8
1:7D,60:11D	0	0	0	8
1:39D,65:1I	0	0	0	8
1:5D,61:4D	0	0	0	8
49:16D	0	0	0	8
-24:24D,65:1D	0	0	0	8
-2:2D,64:1D	0	0	0	8
-3:17D,35:79D	0	0	0	8
3:2I,56:9D	0	0	0	8
-5:1D	4	1	2	0
-11:34D	0	7	0	0
2:26D	0	7	0	0
1:3D,7:5D	0	7	0	0
-26:51D	0	7	0	0
1:7D,19:53D	0	0	0	7
1:13D,16:49D	0	0	0	7
1:42D	0	0	0	7
2:52D	0	0	0	7
1:3D,59:18D	0	0	0	7
1:3D,61:4D	0	0	0	7
2:1D,56:16D	0	0	0	7
-17:1D	3	1	2	0
4:1I	0	6	0	0
2:1D,61:8D	0	0	0	6
1:43D,65:1I	0	0	0	6
-2:34D,63:2D	0	0	0	6
1:8D,63:3D	0	0	0	6
-7:16D	0	0	0	6
-16:21D	0	5	0	0
-5:15D	0	5	0	0
1:6D,65:3D	0	0	0	5
1:45D,61:4D	0	0	0	5
1:2D,40:26D	0	0	0	5
1:1I,23:52D	0	0	0	5
1:2D,53:25D	0	0	0	5
2:1D,58:13D	0	0	0	5
77:1D	3	1	0	0
-9:1D	3	0	1	0
16:66D	0	0	4	0
2:4D,61:9D	0	0	0	4
1:5D,66:6D	0	0	0	4
1:25D,58:7D	0	0	0	4
-1:27D,30:32D	0	0	0	4
3:1I,31:35D	0	0	0	4
4:64D	0	0	0	4
1:1I,63:2D	0	0	0	4
60:2D	3	0	0	0
5:1D	0	3	0	0
1:1I,61:1D	0	3	0	0
1:2D,47:37D	0	0	0	3
26:1D	2	0	0	0
-24:48D	0	2	0	0
6:1I	0	2	0	0
-5:1D,-1:1D	0	2	0	0
-1:2I	0	2	0	0
61:3D	0	0	2	0
60:6D	0	0	2	0
-12:1D,1:64D	0	0	0	2
-17:1D,1:64D	0	0	0	2
1:1I,65:1D	0	0	0	2
1:2D,66:5D	0	0	0	2
4:1D,64:1D	0	0	0	2
2:2I,61:4D	0	0	0	2
14:1D	1	0	0	0
7:1I,15:1D	1	0	0	0
51:1D	1	0	0	0
-11:1I	1	0	0	0
25:1D	1	0	0	0
15:1D	1	0	0	0
62:1I,66:1D	1	0	0	0
-6:1I,-2:1D	1	0	0	0
36:1D	1	0	0	0
64:1D,68:1D,73:2I	1	0	0	0
-19:1D	1	0	0	0
6:1D,11:1I	1	0	0	0
4:3I	1	0	0	0
11:1I,15:1D	1	0	0	0
25:2D	1	0	0	0
61:2D	1	0	0	0
4:31D,38:9D	1	0	0	0
-35:69D	0	1	0	0
2:21D	0	1	0	0
2:58D	0	1	0	0
1:9D,61:1D	0	1	0	0
1:10D,61:1D	0	1	0	0
-5:6D,60:2D	0	1	0	0
-14:12D	0	1	0	0
4:15D,61:1D	0	1	0	0
4:13D	0	1	0	0
1:5D,8:3D	0	1	0	0
-14:15D	0	1	0	0
-5:3I,-1:1D	0	1	0	0
-2:2D,23:1D	0	1	0	0
1:2I,33:1D	0	1	0	0
-4:4D,60:2D	0	1	0	0
5:1I,60:2D	0	1	0	0
-2:2D,65:1D	0	1	0	0
-3:1I,2:1D	0	1	0	0
-5:1D,2:1D	0	1	0	0
3:1I,60:2D	0	1	0	0
-1:1I,1:8D	0	1	0	0
2:2I,61:1D	0	1	0	0
4:5D	0	1	0	0
57:1I,64:1D	0	1	0	0
4:2I	0	1	0	0
1:6I	0	1	0	0
3:1I,62:1D	0	1	0	0
6:1D	0	1	0	0
-17:1D,2:5D	0	1	0	0
-2:2D,32:1D	0	1	0	0
23:1D	0	1	0	0
3:1I,61:1D	0	1	0	0
7:1I,10:1D	0	1	0	0
-2:6D,7:1D	0	1	0	0
-3:1I	0	1	0	0
-8:8D,2:1I	0	1	0	0
2:1D,71:2D	0	1	0	0
33:1D	0	1	0	0
-1:6D,8:1D	0	1	0	0
-2:2D,14:2D	0	1	0	0
-3:1D,1:6D	0	1	0	0
-12:1D,-2:2D	0	1	0	0
-4:1D,1:3I	0	1	0	0
-2:1D,20:1I	0	1	0	0
1:2I,28:1D	0	1	0	0
-64:99D	0	1	0	0
2:30I	0	1	0	0
-12:1D,1:11D	0	1	0	0
61:4D,68:19I	0	0	1	0
69:4D	0	0	1	0
-5:1D,63:3D	0	0	1	0
49:1D,63:3D	0	0	1	0
13:1D,65:1D	0	0	1	0
28:1D,36:1I	0	0	1	0
14:2D,66:2D	0	0	1	0
72:2D	0	0	1	0
26:1D,65:1I	0	0	1	0
50:41D	0	0	1	0
28:1D,66:2D	0	0	1	0
31:3D	0	0	1	0
59:4D,70:28I	0	0	1	0
15:1D,64:1D	0	0	1	0
-7:1D,65:1D	0	0	1	0
60:5D,77:1D	0	0	1	0
57:5D	0	0	1	0
61:1D,66:2D	0	0	1	0
-1:1D,65:1D	0	0	1	0
55:9D,71:3D	0	0	1	0
33:1D,64:1D	0	0	1	0
61:1D,65:1D	0	0	1	0
62:2D,67:7D	0	0	1	0
60:14D	0	0	1	0
68:1I	0	0	1	0
63:1I	0	0	1	0
63:11D,75:2I	0	0	1	0
60:15D	0	0	1	0
63:2D,74:1D	0	0	1	0
-16:1D,64:1D	0	0	1	0
63:2D,67:1I	0	0	1	0
57:1I,61:4D	0	0	1	0
34:1D,43:1I	0	0	1	0
66:1D,69:1D	0	0	1	0
64:1D,77:1D	0	0	1	0
13:1D,59:53D	0	0	1	0
62:4D	0	0	1	0
54:26D	0	0	1	0
56:2I,62:6D	0	0	1	0
65:38I	0	0	1	0
2:1D,49:16D	0	0	0	1
-8:1I,46:19D	0	0	0	1
2:6D,13:1D,54:20D	0	0	0	1
-27:45D,28:1D,64:1D	0	0	0	1
3:35D,63:3D	0	0	0	1
2:39D,65:3D	0	0	0	1
3:45D,66:1I	0	0	0	1
-32:48D,66:2D	0	0	0	1
2:32D,58:2I,63:3D	0	0	0	1
2:41D,64:1D	0	0	0	1
1:5D,57:14D	0	0	0	1
-3:2D,56:11D	0	0	0	1
1:14D,36:26D,66:4D	0	0	0	1
-2:26D,58:23D	0	0	0	1
4:2D,65:1D	0	0	0	1
2:16D,21:9D,34:9I,57:8D	0	0	0	1
2:2D,64:1D	0	0	0	1
4:1D,22:87D	0	0	0	1
4:3D,66:2D	0	0	0	1
-11:1I,1:64D	0	0	0	1
5:7D	0	0	0	1
1:3D,71:2D	0	0	0	1
-1:2D,63:3D	0	0	0	1
-1:74D	0	0	0	1
3:63D	0	0	0	1
2:1D,64:2D	0	0	0	1
-12:1D,65:1D	0	0	0	1
2:1I,63:3D	0	0	0	1
5:1D,66:2D	0	0	0	1
-4:12D,54:27D	0	0	0	1
1:2D,5:2D,65:1D	0	0	0	1
-2:3D,4:1I	0	0	0	1
2:1D,64:3D	0	0	0	1
-1:2I,65:1D	0	0	0	1
55:3I	0	0	0	1
2:56D,65:1D	0	0	0	1
3:1I,64:3D	0	0	0	1
22:14D,38:12D,54:14D	0	0	0	1
1:2D,4:1I	0	0	0	1
1:2D,6:62D	0	0	0	1
1:6D,48:33D	0	0	0	1
-5:7D,51:15D	0	0	0	1
-21:1D,1:8D	0	0	0	1
-4:2I,-2:6D,63:3D	0	0	0	1
-2:48D	0	0	0	1
4:1I,59:6D	0	0	0	1
-15:90D	0	0	0	1
2:7D,49:10I,60:4D	0	0	0	1
-17:1D,65:1D	0	0	0	1
5:1I,63:3D	0	0	0	1
1:49D,54:11D	0	0	0	1
1:8D,60:15D	0	0	0	1
-1:62D	0	0	0	1
4:1D,11:2D	0	0	0	1
2:1I,40:28D	0	0	0	1
-3:2D,2:5D	0	0	0	1
1:7D,59:5D	0	0	0	1
5:1D,64:1D	0	0	0	1
-1:2D,66:4D	0	0	0	1
4:3D	0	0	0	1
2:1I,61:4D	0	0	0	1
-7:14D,13:66D	0	0	0	1
1:2D,63:4D	0	0	0	1
Other	24	2166	2772	2674
